# Supplementary material for: Cost-effectiveness analysis of a postoperative 48-hour care bundle for high-risk patients undergoing abdominal surgery
Source: PLoS One. 2025 Jun 3;20(6):e0320968. doi: 10.1371/journal.pone.0320968 (PMC12132966; doi:10.1371/journal.pone.0320968)
Supplement: S2 File — (XLSX) [file pone.0320968.s002.xlsx]

## Sheet: BANCO
Group			Education	Race	Marital status	Sex	Surgery	Month_Bundle	Surgery date	surgery category	Team leader	ASA	Nature	Age	Risk	Surgical_Time	Peritoneal Contamination	bleeding 500	amount of bleeding	Preoperative_Sepsis	preoperative hypertension	preoperative cardiac arrest	preoperative peripheral arterial disease	preoperative ischemic heart disease	preoperative angina	recent preoperative heart attack	old preoperative heart attack	preoperative heart failure	preoperative acute pulmonary edema	preoperative pulmonary hypertension	preoperative valvulopathy	preoperative aortic stenosis	preoperative arrhythmia	preoperative asthma	preoperative chronic obstructive pulmonary disease	preoperative smoking	preoperative ex-smoker	preoperative oxygen use	preoperative intubation	preoperative immobility	preoperative stroke	preoperative dementia	preoperative parkinson's	preoperative obesity	SAHOS_Preop	preoperative malnutrition	dm does not insulate preoperatively	dm preoperative insulin	preoperative alcoholism
2		0.103995	4	0	1	0	BYPASS OU TROMBOENDARTERECTOMIA DA CAROTIDA		2016-07-18 14:15:21	4		3	0	76	3	77		0	0	0		0		0	0	0	0	0	0	0		0	0		0					0	0							1
2		0.141959	6	0	0	1	MICROCIRURGIA DESCOMPRESSIVA DE NERVOS CRANIANOS		2016-12-27 21:01:26	9		4	1	42	2	120		1	1	0		0		0	0	0	0	0	0	0		0	0		0					0	1							0
2		0.327894	4	0	3	0	MICROCIRURGIA VASCULAR INTRACRANIANA		2019-02-27	9	APIO	4	0	68	3	360	0	0	0	0	1	0	0	0	0	0	0	0	0	0	0	0	0	0	0	0	0	0		1	1	0	0	0	0	0	0	0	0
2		0.117314	4	0	3	0	OSTEOSSINTESE DO UMERO		2016-12-20 15:04:00	5		4	0	67	2	196		0	0	0		0		1	1	0	0	0	0	0		0	0		1					0	1							1
2		0.0717719	4	0	1	0	TRAQUEOSTOMIA		2015-09-23 17:09:36	10		3	1	59	1	19	0	0	0	1	1	1	0	1	0	0	1	0	0	0	0	0	1	0	0	0	0	0	1	1	0	0		0			0	0	0
2		0.519502	2	0	1	1	RESSUTURA DE PAREDE ABDOMINAL (EVISCERACAO)		2016-08-31 17:29:45	1		4	1	60	3	120		0	0	0		0		0	0	0	0	0	0	0		0	1		1					0	0							0
2		0.0774545	0	0	0	1	TORACOTOMIA EXPLORADORA		2016-05-22 01:59:31	7		3	1	35	3	120		1	1	1		0		0	0	0	0	0	0	0		0	0		0					0	0							0
2		0.650422	1	0	1	1	TRANSVERSOSTOMIA		2016-04-26 03:14:24	2		4	1	76	3	170		0	0	1		0		0	0	0	0	0	0	0		0	0		1					0	0							1
2		0.343989	2	0	0	0	COLOCACAO DE VALVULA DE DERIVACAO VENTRICULAR EXTERNA		2016-01-04 16:00:28	9		4	1	76	2	35	0	0	0	0	1	0	0	0	0	0	0	0	0	0	0	0	0	0	0	0	0	0	0	1	1	0		0			0	0	0
2		0.0595243	3	0	3	0	DERIVACAO VENTRICULAR EXTERNA		2019-05-08	9	APIO	3	1	64	2	70	0	0	0	0	0	0	0	1	0	0	0	1	0	0	0	0	0	0	0	0	0	0		0	1	0	0	0	0	0	0	1	0
2		0.0841852	6	0	2	1	OSTEOSSINTESE DE FEMUR		2016-09-30 21:00:00	5		3	1	75	2	140		1	1	0		0		0	0	0	0	1	0	1		0	1		1					1	0							0
2		0.100876	0	0	1	1	ESOFAGECTOMIA CERVICAL		2019-07-16	1	RICHARD	3	0	75	3	165	0	0	0	0	0	0	0	0	0	0	0	0	0	0	0	0	0	0	0	0	1	0	0	0	0	0	0	0	0	0	0	1	0
2		0.0839272	1	0	1	0	DEBRIDAMENTO CIRURGICO		2016-09-14 18:00:00	5		3	1	64	1	42		0	0	1		0		0	0	0	0	0	0	0		0	0		0					1	0							1
2		0.793194	1	0	0	0	CRANIOTOMIA PARA HEMATOMA INTRACEREBRAL		2016-06-12 20:08:09	9		5	1	47	3	102		0	0	0		0		0	0	0	0	0	0	0		0	0		0					1	1							0
2		0.178364	1	0	1	0	CRANIOTOMIA PARA HEMATOMA INTRACEREBRAL		2016-03-23 01:10:33	9		3	1	63	3	85		0	0	0		0		0	0	0	0	0	0	0		0	0		0					0	1							0
2		0.449051	0	0	2	0	COLECISTECTOMIA VLP		2019-03-30	3	CORSO	4	1	89	2	80	0	0	0	1	1	0	0	0	0	0	0	0	0	0	0	0	1	0	0	0	0	0		0	1	0	0	0	0	0	0	1	0
2		0.485589	1	0	1	0	MICROCIRURGIA VASCULAR INTRACRANIANA		2016-01-27 08:45:36	9		4	1	56	3	290	0	0	0	0	1	0	0	1	1	0	0	0	0	0	0	0	0	0	0	1	0	0	0	0	0	0		0			0	0	1
2		0.618919	2	1	0	0	COLOCACAO DE VALVULA DE DERIVACAO VENTRICULAR EXTERNA		2016-07-03 18:00:00	9		5	1	59	2	25		0	0	0		0		0	0	0	0	0	0	0		0	0		0					1	1							0
2		0.163933	4	0	1	1	EMBOLECTOMIA		2016-03-11 16:49:26	4		3	1	60	3	355		1	1	0		0		1	0	0	1	0	0	0		0	0		0					0	0							0
2		0.132113	1	0	2	0	ARTROPLASTIA COXO-FEMORAL		2019-04-29	5	MACEDO	4	0	71	2	120	0	1	580	0	1	0	0	1	0	0	1	1	0	0	0	0	0	0	0	0	1	0		0	0	0	0	1	0	0	0	0	0
2		0.0864801	0	0	1	0	COLOCACAO DE VALVULA DE DERIVACAO VENTRICULAR EXTERNA		2016-10-25 14:31:12	9		4	0	57	2	40		0	0	0		0		0	0	0	0	0	0	0		0	1		0					0	1							0
2		0.0592839	4	0	0	0	MICROCIRURGIA PARA TUMOR INTRACRANIANO		2019-09-25	9	APIO	3	0	58	3	200	0	0	0	0	0	0	0	0	0	0	0	0	0	0	0	0	0	0	0	1	0	0	0	0	0	0	0	0	0	0	0	0	0
2		0.761363	6	0	3	0	VIDEOLAPAROSCOPIA DIAGNOSTICA		2016-09-27 23:25:26	1		5	1	68	1	45		0	0	1		0		0	0	0	0	0	0	0		0	1		0					1	0							1
2		0.0841852	4	0	2	0	ARTROPLASTIA COXO-FEMORAL		2020-02-04	5	ROSITO	3	1	75	2	121	0	0	400	0	0	0	0	0	0	0	0	0	0	0	0	0	1	0	0	0	1	0	0	0	0	0	0	0	0	0	0	0	0
2		0.0864976	1	0	1	1	CRANIOTOMIA PARA TUMOR CEREBRAL		2016-08-26 09:00:00	9		3	0	70	3	125		0	0	0		0		0	0	0	0	0	0	0		0	0		0					0	0							0
2		0.052366	1	0	1	0	COLECISTECTOMIA ABERTA		2019-03-04	3	ALCEU	3	1	60	2	150	1	0	0	0	1	0	0	1	0	0	0	0	0	0	0	0	0	0	1	0	1	0		0	0	0	0	1	1	0	1	0	0
2		0.227564	1	0	1	1	BYPASS (DERIVACAO) AXILO-FEMORAL		2016-10-20 09:30:14	4		3	1	72	3	240		0	0	0		0		0	0	0	0	0	0	0		0	0		0					0	0							0
2		0.0892163	1	0	3	0	BYPASS ILIACO-FEMORAL		2016-08-04 08:49:55	4		3	0	71	3	320		1	1	0		0		0	0	0	0	0	0	0		0	0		0					0	0							0
2		0.292544	1	0	2	0	AMPUTACAO DE MEMBRO INFERIOR		2016-04-25 20:05:16	4		4	1	69	2	27		0	0	0		0		0	0	0	0	0	0	0		0	0		0					0	0							1
2		0.126242	1	0	1	0	CRANIOTOMIA PARA ABSCESSO/EMPIEMA CEREBRAL		2016-05-10 19:39:21	9		3	1	51	3	70		0	0	0		0		0	0	0	0	0	0	0		0	0		0					0	0							0
2		0.110583	2	0	3	1	DESBRIDAMENTO CIRURGICO		2019-04-27	13	RICHARD	3	1	73	1	120	0	0	0	1	1	0	0	1	0	0	1	0	0	0	0	0	0	0	1	1	0	0		1	0	0	0	0	0	0	0	1	0
2		0.0740001	1	0	0	1	MICROCIRURGIA PARA TUMOR INTRACRANIANO		2016-02-12 09:00:00	9		3	0	65	3	268	0	0	0	0	1	0	0	0	0	0	0	0	0	0	0	0	0	0	0	0	1	0	0	0	0	0		1			1	0	0
2		0.822499	1	0	0	0	HERNIOPLASTIA INGUINAL		2016-10-07 03:14:24	2		5	1	79	1	60		0	0	0		0		0	0	0	0	0	0	1		0	0		1					0	0							0
2		0.204593	1	0	1	1	REINTERVENCAO DE BYPASS		2016-02-01 17:21:07	4		3	1	68	3	50	0	0	0	0	1	0	1	1	1	0	1	1	0	0	0	0	0	0	1	1	0	0	0	0	0	0		0			0	0	0
2		0.264429	4	0	0	0	TORACOTOMIA COM DRENAGEM FECHADA		2016-08-12 17:55:40	7		4	0	59	3	50		0	0	0		0		0	0	0	0	0	0	0		0	0		0					0	1							0
2		0.328104	1	0	0	1	TRAQUEOSTOMIA		2016-06-01 18:00:00	7		4	1	63	1	30		0	0	1		0		0	0	0	0	1	0	0		0	1		0					1	0							1
2		0.0694826	2	0	1	1	ANEURISMECTOMIA ABDOMINAL		2016-11-03 08:39:50	4		3	0	63	3	250		1	1	0		0		0	0	0	0	0	0	0		0	0		1					0	0							0
2		0.351736	1	0	2	0	EMBOLECTOMIA		2015-12-12 04:59:31	4		3	1	90	3	72	0	0	0	0	1	0	1	0	0	0	0	0	0	0	0	0	1	0	0	0	0	0	0	0	1	0		0			0	0	0
2		0.0673208	2	0	3	0	MICROCIRURGIA PARA TUMOR INTRACRANIANO		2016-11-25 10:00:28	9		3	0	62	3	119		0	0	0		0		0	0	0	0	0	0	0		0	0		0					0	0							0
2		0.118945	1	0	0	1	BYPASS ARTO-FEMORAL		2016-05-16 10:00:28	4		3	1	49	3	255		1	1	0		0		0	0	0	0	0	0	0		0	0		0					0	0							0
2		0.0864976	2	0	1	1	ENDARTERECTOMIA FEMORAL E ANGIOPLASTIA		2019-07-12	4	ADAMASTOR	3	0	70	3	195	0	0	0	0	1	0	1	1	0	0	1	1	0	0	0	0	0	0	0	0	1	0	0	0	0	0	0	0	0	0	1	0	0
2		0.245288	2	0	0	0	COLOCACAO DE CATETER DUPLO J		2016-12-30 22:45:07	6		4	1	51	1	10		0	0	1		0		1	1	1	0	0	0	0		0	0		0					1	0							0
2		0.0694826	4	0	1	1	BYPASS (DERIVACAO) FEMORO-FEMORAL		2016-11-28 09:14:24	4		3	0	63	3	420		1	1	0		0		0	0	0	0	0	0	0		0	0		1					0	0							0
2		0.911185	2	0	1	1	RESSUTURA DE PAREDE ABDOMINAL (EVISCERACAO)		2016-05-06 22:59:31	1		5	1	76	3	140		0	0	1		0		0	0	0	0	0	0	0		0	0		1					0	0							0
2		0.336374	1	0	0	0	MICROCIRURGIA DESCOMPRESSIVA DE NERVOS CRANIANOS		2016-11-26 22:10:33	9		4	1	75	2	139		0	0	0		0		0	0	0	0	0	0	0		0	1		0					0	1							0
2		0.0838541				0	MICROCIRURGIA PARA TUMOR INTRACRANIANO		2016-05-24 15:00:00	9		3	0	69	3	243		0	0	0		0		1	0	0	1	0	0	0		0	0		0					0	0							0
2		0.11049				0	BYPASS (DERIVACAO) FEMORO-TIBIAL		2016-09-26 10:00:28	4		3	0	78	3	240		0	0	0		0		0	0	0	0	0	0	0		0	0		0					0	0							0
2		0.755763				1	COLOCACAO DE VALVULA DE DERIVACAO VENTRICULAR EXTERNA		2015-12-31 09:18:43	9		5	1	78	2	38	0	0	0	0	1	0	0	0	0	0	0	1	0	0	0	0	0	0	1	1	0	0	1	1	1	0		0			0	0	0
2		0.210133				1	AMPUTACAO SUPRACONDILIANA		2016-05-13 11:45:36	4		4	1	56	2	40		0	0	1		0		0	0	0	0	1	0	0		0	1		1					0	1							1
2		0.166615				0	HERNIOPLASTIA INGUINAL C/ TELA		2016-03-06 17:49:55	2		3	1	87	1	140	0	0	0	0	1	0	0	1	0	0	1	1	0	0	1	0	1	0	1	0	1	0	0	0	1	0		0			0	0	0
2		0.62694				0	TRANSVERSOSTOMIA		2016-12-06 16:59:31	2		4	1	73	3	90		0	0	1		0		0	0	0	0	0	0	0		0	1		0					0	0							0
2		0.350922				0	TRAQUEOSTOMIA		2016-05-06 14:39:50	10		4	1	66	1	45		0	0	1		0		0	0	0	0	0	0	0		0	0		0					0	0							1
2		0.0962198				0	ILEOSTOMIA		2016-11-10 16:20:38	2		3	1	42	3	107		0	0	0		0		0	0	0	0	0	0	0		0	0		0					0	0							0
2		0.0631833				1	BYPASS FEMORO-POPLITEO		2016-11-07 09:00:00	4		3	0	60	3	405		0	0	0		0		1	0	1	0	0	0	0		0	0		0					0	0							0
2		0.0948859				0	BYPASS OU TROMBOENDARTERECTOMIA DA CAROTIDA		2016-01-04 12:10:04	4		3	0	73	3	104	0	0	0	0	1	0	0	0	0	0	0	0	0	0	0	0	0	0	0	0	1	0	0	0	0	0		0			0	0	0
2		0.0614523				0	COLECISTECTOMIA VIDEOLAPAROSCOPICA		2015-09-29 22:00:28	3		3	1	65	2	145	1	0	0	0	1	0	0	0	0	0	0	0	0	0	0	0	0	0	1	0	1	0	0	0	0	0		1			0	1	0
2		0.626888				1	RESSECCAO TRANS-URETRAL DE PROSTATA		2016-04-15 16:59:31	6		5	1	60	2	30		0	0	0		0		0	0	0	0	0	0	0		0	0		0					0	0							1
2		0.158731	2	0	0	1	MICROCIRURGIA PARA TUMOR INTRACRANIANO		2019-07-19	9	APIO	4	0	40	3	241	0	0	0	0	0	0	0	0	0	0	0	0	0	0	0	0	0	0	0	0	0	0	0	0	0	0	0	0	0	0	0	0	0
2		0.0892163				1	CORPECTOMIA COM INSTRUMENTAÇÃO		2016-12-16 14:29:00	8		3	0	71	3	210		0	0	0		0		0	0	0	0	0	0	0		0	0		0					0	0							0
2		0.0717085	1			1	ANGIOPLASTIA AORTA		2019-12-02	4	ADAMASTOR	3	0	64	3	308	0	0	0	0	0	0	1	0	0	0	0	0	0	0	0	0	0	0	0	0	1	0	0	0	0	0	0	0	0	0	0	0	0
2		0.050501				0	MICROCIRURGIA VASCULAR INTRACRANIANA		2016-06-28 17:29:45	9		3	0	53	3	120		0	0	0		0		0	0	0	0	0	0	0		0	0		0					0	1							0
2		0.271975				1	DRENAGEM HEMATOMA SUBDURAL		2015-10-25 01:14:52	9		3	1	79	3	45	0	0	0	0	1	0	0	0	0	0	0	0	0	0	0	0	0	0	0	0	1	0	0	0	1	0		0			0	1	0
2		0.0521529				1	MICROCIRURGIA PARA TUMOR INTRACRANIANO		2016-03-02 08:49:55	9		3	0	54	3	120	0	0	0	0	0	0	0	0	0	0	0	0	0	0	0	0	0	0	0	0	1	0	0	0	0	0		0			0	0	0
2		0.218966				0	PROTESE PARCIAL DO QUADRIL		2015-10-20 20:39:50	5		4	0	89	2	70	0	0	0	0	1	0	0	0	0	0	0	1	1	1	0	0	0	0	1	0	1	1	0	0	0	0		0			0	0	0
2		0.0892163				0	MICROCIRURGIA PARA TUMOR INTRACRANIANO		2016-05-25 08:39:50	9		3	0	71	3	296		0	0	0		0		0	0	0	0	0	0	0		0	0		0					0	0							0
2		0.0652216				0	MICROCIRURGIA PARA TUMOR INTRACRANIANO		2016-09-16 08:45:36	9		3	0	61	3	183		0	0	0		0		0	0	0	0	0	0	0		0	0		0					0	0							0
2		0.11049				1	BYPASS (DERIVACAO) FEMORO-FEMORAL		2016-12-23 15:10:04	4		3	0	78	3	300		0	0	0		0		0	0	0	0	0	0	0		0	0		1					0	0							0
2		0.0812842				0	MICROCIRURGIA VASCULAR INTRACRANIANA		2016-06-08 08:29:45	9		3	0	68	3	290		0	0	0		0		0	0	0	0	0	0	0		0	0		0					0	0							0
2		0.0717719	2	0	1	1	NEFROSTOMIA PERCUTANEA		2019-04-02	6	BERGER	3	1	59	1	75	0	0	0	1	1	0	0	1	0	0	0	0	0	0	0	0	0	0	0	1	0	0		1	0	0	0	0	0	0	0	0	0
2		0.291851	1	1	3	0	COLOCAÇÃO DE DUPLO J		2019-05-06	6	BERGER	4	1	58	1	10	0	0	0	1	1	0	0	0	0	0	0	0	0	0	0	0	0	0	0	0	0	0		0	0	0	0	1	0	0	1	0	0
2		0.743064				1	BYPASS (DERIVACAO) FEMORO-FEMORAL		2016-03-04 20:45:36	4		4	1	89	3	125	0	0	0	1	1	0	1	0	0	0	0	0	0	0	0	0	0	0	0	0	0	0	0	0	0	1		0			0	0	0
2		0.120897	1	0	0	0	ANASTOMOSE BILIO-DIGESTIVA		2019-05-06	3	OSVALDT	3	0	81	3	260	0	0	0	0	0	0	0	0	0	0	0	0	0	0	0	0	0	0	0	0	0	0		0	0	0	0	0	0	0	0	0	0
2		0.0740001				0	ABORDAGEM TRANSESFENOIDAL PARA TUMOR DE HIPÓFISE		2016-10-19 08:29:45	9		3	0	65	3	180		0	0	0		0		0	0	0	0	0	0	0		0	0		1					0	0							0
2		0.382423				0	TRAQUEOSTOMIA		2016-06-04 22:00:28	10		4	1	70	1	36		0	0	1		0		0	0	0	0	0	0	0		0	1		0					1	0							0
2		0.258707				1	APENDICECTOMIA		2016-08-16 23:35:31	2		4	1	64	2	65		0	0	1		0		0	0	0	0	0	0	0		0	0		0					0	0							0
2		0.0877073				0	HISTERECTOMIA ABDOMINAL		2016-05-20 04:39:21	11		4	1	26	2	80		1	1	0		0		0	0	0	0	0	0	0		0	0		0					0	0							0
2		0.0634385	1	0	2	0	ARTROPLASTIA COXO-FEMORAL		2019-05-09	5	MACEDO	3	1	66	2	75	0	0	0	0	1	0	0	0	0	0	0	1	0	1	0	1	0	0	0	0	0	0		1	0	0	0	0	0	0	0	1	0
2		0.271975				1	REINTERVENCAO DE BYPASS		2016-06-06 21:48:57	4		3	1	79	3	147		1	1	0		0		0	0	0	0	0	0	0		0	0		1					0	1							0
2		0.113965	1	0	1	0	HERNIOPLASTIA INCISIONAL		2019-11-03	1	TOTTI	3	1	74	1	180		1	615	1	1	0	0	0	0	0	0	0	0	0	0	0	0	0	0	0	1	0		0	0	0	0	1	0	0	0	0	0
2		0.0740001				1	ABORDAGEM TRANSESFENOIDAL PARA TUMOR DE HIPÓFISE		2016-07-08 09:00:00	9		3	0	65	3	170		0	0	0		0		0	0	0	0	0	0	0		0	0		0					0	0							0
2		0.0920118				1	BYPASS FEMORO-POPLITEO		2015-11-05 09:00:00	4		3	0	72	3	364	0	1	1	0	0	0	1	0	0	0	0	0	0	0	0	0	0	0	0	0	1	0	0	0	0	0		0			0	0	0
2		0.0838541				1	LINFADENECTOMIA RAD. BILATERAL CERVICAL		2016-05-19 08:15:21	10		3	0	69	3	440		1	1	0		0		0	0	0	0	0	0	0		0	1		1					0	0							0
2		0.338814				0	COLOCACAO DE VALVULA DE DERIVACAO VENTRICULAR EXTERNA		2016-05-02 19:27:50	9		5	1	25	2	57		0	0	0		0		0	0	0	0	0	0	0		0	0		0					0	0							1
2		0.553238				0	MICROCIRURGIA VASCULAR INTRACRANIANA		2016-01-19 15:00:00	9		4	1	64	3	192	0	0	0	0	1	0	0	0	0	0	0	0	0	0	0	0	0	0	0	0	0	0	0	0	0	0		0			0	0	0
2		0.0631833	1	0	0	1	MICROCIRURGIA PARA TUMOR INTRACRANIANO		2019-02-12	9	APIO	3	0	60	3	150	0	0	0	0	1	0	0	0	0	0	0	0	0	0	0	0	0	0	0	0	1	0		0	0	0	0	0	0	0	0	0	0
2		0.0865728				0	COLOCACAO DE CATETER DUPLO J		2016-12-23 21:20:09	6		3	1	65	1	10		0	0	1		0		0	0	0	0	0	0	0		0	0		0					0	0							0
2		0.0574199				0	MICROCIRURGIA PARA TUMOR INTRACRANIANO		2016-12-06 15:00:00	9		3	0	57	3	180		0	0	0		0		0	0	0	0	0	0	0		0	0		0					0	0							0
2		0.0556109				0	MICROCIRURGIA PARA TUMOR INTRACRANIANO		2016-05-17 14:49:55	9		3	0	56	3	117		0	0	0		0		0	0	0	0	0	0	0		0	0		0					0	0							0
2		0.0892937				0	NEFROSTOMIA PERCUTANEA		2016-12-29 17:45:36	6		3	1	66	1	10		0	0	0		0		0	0	0	0	0	0	0		0	1		0					0	1							0
2		0.233583				1	BYPASS FEMORO-POPLITEO		2015-11-23 19:30:43	4		3	1	73	3	270	0	1	1500	0	0	0	0	0	0	0	0	0	0	0	0	0	0	0	0	0	0	0	0	0	0	0		0			0	0	0
2		0.0592839				1	MICROCIRURGIA PARA TUMOR INTRACRANIANO		2016-05-04 09:00:00	9		3	0	58	3	129		0	0	0		0		0	0	0	0	0	0	0		0	0		0					0	0							0
2		0.183391				0	ANEURISMECTOMIA ABDOMINAL		2016-08-06 16:20:38	4		3	1	64	3	331		0	0	1		0		0	0	0	0	1	0	1		0	1		0					0	0							0
2		0.0694826				1	MICROCIRURGIA PARA TUMOR INTRACRANIANO		2016-08-12 09:14:24	9		3	0	63	3	285		1	1	0		0		0	0	0	0	0	0	0		0	0		0					0	0							0
2		0.0892163	6	0	1	1	BY PASS AORTO BI-FEMORAL		2019-04-01	4	ADAMASTOR	3	0	71	3	250	0	1	1500	0	1	0	1	0	0	0	0	0	0	0	0	0	0	0	0	1	0	0		0	0	0	0	0	0	0	0	0	0
2		0.10729				0	TRAQUEOSTOMIA		2016-09-14 17:49:55	7		3	1	72	1	47		0	0	1		0		0	0	0	0	0	0	0		0	0		0					0	1							0
2		0.130032				0	EMBOLECTOMIA		2015-11-04 00:40:19	4		3	1	52	3	139	0	0	0	0	1	0	0	0	0	0	0	0	0	0	0	0	0	0	0	0	0	0	0	0	0	0		0			0	0	0
2		0.120998				1	COLOCACAO DE CATETER DUPLO J		2016-02-29 23:15:21	6		3	1	76	1	10	0	0	0	0	1	1	0	1	0	0	1	1	0	0	0	0	0	0	1	0	1	0	0	0	0	0		0			0	1	1
2		0.0652216				0	MICROCIRURGIA PARA TUMOR INTRACRANIANO		2016-12-28 08:39:50	9		3	0	61	3	140		0	0	0		0		0	0	0	0	0	0	0		0	1		0					0	0							0
2		0.146142				1	ESPLENECTOMIA		2016-02-01 21:00:00	1		4	1	43	2	120	0	0	0	1	0	0	0	0	0	0	0	0	0	0	0	0	0	0	0	0	0	0	1	0	0	0		0			0	0	0
2		0.221655				1	EMBOLECTOMIA		2015-12-15 11:31:12	4		3	1	71	3	62	0	0	0	1	0	0	0	0	0	0	0	0	0	1	1	0	0	0	1	0	1	0	1	1	1	0		0			0	0	0
2		0.178364				1	BYPASS (DERIVACAO) FEMORO-FEMORAL		2015-10-22 09:24:28	4		3	1	63	3	132	0	0	0	1	1	0	0	0	0	0	0	0	0	0	0	0	0	0	0	1	0	0	0	0	0	0		0			0	0	0
2		0.544837				0	MICROCIRURGIA VASCULAR INTRACRANIANA		2016-02-10 14:29:45	9		4	1	63	3	180	0	0	0	0	1	0	0	0	0	0	0	0	0	0	0	0	0	0	0	1	0	0	0	0	0	0		1			0	0	0
2		0.0694826				1	MICROCIRURGIA PARA TUMOR INTRACRANIANO		2016-02-27 15:10:04	9		3	0	63	3	132	0	0	0	0	1	0	0	0	0	0	0	0	0	0	0	0	0	0	0	0	1	0	0	0	0	0		0			0	0	0
2		0.468607				1	COLOCACAO DE VALVULA DE DERIVACAO VENTRICULAR EXTERNA		2015-10-07 02:39:50	9		5	1	41	2	20	0	0	0	1	0	0	0	0	0	0	0	0	0	0	0	0	0	0	0	0	0	0	0	0	0	0		0			0	0	0
2		0.375227				0	COLOCACAO DE VALVULA DE DERIVACAO VENTRICULAR EXTERNA		2015-09-24 21:24:28	9		4	1	80	2	26	0	0	0	0	1	0	0	0	0	0	0	0	0	0	0	0	0	0	0	0	0	0	1	1	1	0		0			0	0	0
2		0.14009				1	AMPUTACAO SUPRACONDILIANA		2015-10-22 22:59:31	4		4	0	73	2	43	0	0	0	0	0	0	1	0	0	0	0	0	0	0	0	0	0	0	0	1	0	0	0	0	0	0		0			0	0	1
2		0.13173				1	TRAQUEOSTOMIA		2015-10-14 18:20:09	7		4	0	60	1	30	0	0	0	1	0	0	0	0	0	0	0	0	0	0	0	0	0	0	0	1	0	0	0	0	0	0		0			0	0	1
2		0.209578				1	DRENAGEM PLEURAL (OU DE TORAX)		2016-05-30 12:40:19	7		4	1	45	1	20		0	0	0		0		0	0	0	0	0	0	0		0	0		0					1	0							0
2		0.193772				1	MICROCIRURGIA VASCULAR INTRACRANIANA		2015-10-22 09:14:24	9		3	1	66	3	257	0	0	0	0	1	0	0	0	0	0	0	0	0	0	0	0	0	0	0	0	1	0	0	0	0	0		0			0	0	0
2		0.0694826				1	BYPASS OU TROMBOENDARTECTOMIA AORTO-ILIACA		2015-10-29 09:23:02	4		3	0	63	3	236	0	0	0	0	0	0	0	1	0	0	1	0	0	0	0	0	0	0	0	1	0	0	0	0	0	0		0			0	0	1
2		0.199127				0	CRANIOTOMIA PARA HEMATOMA INTRACEREBRAL		2015-10-25 04:00:28	9		3	1	67	3	187	0	0	0	0	0	0	0	0	0	0	0	0	0	0	0	0	0	0	0	0	1	0	0	0	1	0		0			0	0	0
2		0.0920914				1	FACIOTOMIA		2015-10-27 21:00:00	4		3	1	67	1	60	0	0	0	0	1	0	0	0	0	0	0	0	0	0	0	0	0	0	0	1	0	0	0	0	0	0		0			0	1	0
2		0.0920118				0	MICROCIRURGIA PARA TUMOR INTRACRANIANO		2016-10-05 09:00:00	9		3	0	72	3	260		1	1	0		0		0	0	0	0	0	0	0		0	0		0					0	0							0
2		0.0812842				1	MICROCIRURGIA PARA TUMOR INTRACRANIANO		2016-12-21 08:55:00	9		3	0	68	3	110		0	0	0		0		0	0	0	0	0	0	0		0	0		0					0	0							0
2		0.101267				0	AMPUTACAO SUPRACONDILIANA		2016-01-14 22:59:31	4		3	1	81	2	45	0	0	0	1	0	0	1	0	0	0	0	0	0	0	0	0	0	0	0	0	0	0	0	1	1	1		0			0	0	0
2		0.0717085				1	ABORDAGEM TRANSESFENOIDAL PARA TUMOR DE HIPÓFISE		2016-03-04 07:59:31	9		3	0	64	3	205	0	0	0	0	0	0	0	0	0	0	0	0	0	0	0	0	0	0	0	0	0	0	0	0	0	0		0			0	0	0
2		0.385849				1	MICROCIRURGIA VASCULAR INTRACRANIANA		2015-11-11 09:00:00	9		4	1	44	3	210	0	0	0	0	1	0	0	0	0	0	0	0	0	0	0	0	0	0	0	0	0	0	0	1	0	0		0			0	0	0
2		0.0595367				1	LINFADENECTOMIA RAD. BILATERAL CERVICAL		2015-11-26 13:30:43	10		2	1	77	3	186	0	0	0	0	1	0	0	0	0	0	0	0	0	0	0	0	0	0	0	0	0	0	0	0	0	0		0			0	0	0
2		0.227564				1	ANEURISMECTOMIA TORACO-ABDOMINAL		2015-11-12 08:49:55	4		3	1	72	3	350	0	1	1	0	1	0	0	0	0	0	0	0	0	0	0	0	0	0	0	1	0	0	0	0	0	0		0			0	0	0
2		0.0612046				0	PNEUMONECTOMIA RADICAL		2016-02-24 08:45:36	7		3	0	59	3	300	0	1	500	0	1	0	0	0	0	0	0	0	0	0	1	0	0	0	1	1	0	0	0	0	0	0		0			0	0	0
2		0.11049				1	MICROCIRURGIA PARA TUMOR INTRACRANIANO		2016-01-29 08:49:55	9		3	0	78	3	220	0	1	1700	0	1	0	0	0	0	0	0	0	0	0	0	0	0	0	0	0	0	0	0	0	0	0		0			0	0	0
2		0.14617				0	TRANSVERSOSTOMIA		2016-01-02 02:19:40	2		3	1	56	3	240	1	0	0	1	1	0	0	0	0	0	0	0	0	0	0	0	0	0	0	0	1	0	0	0	0	0		0			0	0	0
2		0.050501				1	ABORDAGEM TRANSESFENOIDAL PARA TUMOR DE HIPÓFISE		2015-12-14 08:29:45	9		3	0	53	3	216	0	1	600	0	1	0	0	0	0	0	0	0	0	0	0	0	0	0	0	0	0	0	0	0	0	0		1			0	0	0
2		0.785705				0	COLOCACAO DE VALVULA DE DERIVACAO VENTRICULAR EXTERNA		2015-12-21 18:00:00	9		5	1	83	2	70	0	0	0	0	1	0	0	0	0	0	0	0	0	0	0	0	1	0	0	0	0	0	0	1	1	0		0			1	0	0
2		0.0694826				1	MICROCIRURGIA PARA TUMOR INTRACRANIANO		2016-02-26 09:00:00	9		3	0	63	3	248	0	0	0	0	1	0	0	0	0	0	0	0	0	0	0	0	0	0	0	0	0	0	0	0	0	0		0			0	0	0
2		0.477119				1	MICROCIRURGIA VASCULAR INTRACRANIANA		2016-01-08 14:19:40	9		4	1	55	3	180	0	0	0	0	1	0	0	0	0	0	0	0	0	0	0	0	0	0	0	0	0	0	0	0	0	0		0			0	0	0
2		0.271975				0	DRENAGEM HEMATOMA SUBDURAL		2016-01-07 23:39:50	9		3	1	79	3	50	0	0	0	0	1	0	0	0	0	0	0	0	0	0	0	0	0	0	0	1	0	0	0	0	0	0		0			1	0	0
2		0.198407				1	MICROCIRURGIA PARA TUMOR INTRACRANIANO		2016-01-15 08:39:50	9		4	0	48	3	240	0	0	0	0	1	0	0	0	0	0	0	0	0	0	0	0	0	0	0	0	0	0	1	0	0	0		0			0	0	0
2		0.0919934				1	EXERESE DE PROTESE DE COLO DE FEMUR		2016-02-04 16:59:31	5		4	0	59	2	180	0	1	1550	0	0	0	0	0	0	0	0	1	0	0	0	0	0	0	0	0	0	0	0	0	0	0		0			0	0	1
2		0.0673208				1	TORACOTOMIA EXPLORADORA		2016-05-24 08:55:40	7		3	0	62	3	110		0	0	1		0		0	0	0	0	0	0	0		0	0		1					0	0							0
2		0.050501				0	MICROCIRURGIA PARA TUMOR INTRACRANIANO		2016-03-29 14:29:45	9		3	0	53	3	464		0	0	0		0		0	0	0	0	0	0	0		0	0		0					0	0							1
2		0.0614523				0	COLOCACAO DE VALVULA DE DERIVACAO VENTRICULAR EXTERNA		2016-01-23 00:37:26	9		3	1	65	2	44	0	0	0	0	1	0	0	0	0	0	0	0	0	0	0	0	0	0	1	0	0	0	1	0	1	0		0			0	0	0
2		0.101957				0	EXERESE DE TAMPONAMENTO NASAL		2016-08-03 16:30:43	10		4	1	20	1	58		0	0	1		0		0	0	0	0	0	0	0		0	0		0					1	0							0
2		0.10834				1	MICROCIRURGIA ENDO_NASAL		2016-03-31 23:15:21	10		4	1	22	1	110		0	0	1		0		0	0	0	0	0	0	0		0	0		0					1	0							0
2		0.375227				0	COLOCACAO DE VALVULA DE DERIVACAO VENTRICULAR EXTERNA		2016-02-03 01:10:33	9		4	1	80	2	25	0	0	0	0	1	0	0	0	0	0	0	0	0	0	0	0	0	0	0	0	0	0	1	0	0	0		0			0	0	0
2		0.0812842				1	ANEURISMECTOMIA ABDOMINAL		2016-06-17 14:45:36	4		3	0	68	3	300		1	1	0		0		0	0	0	0	0	0	0		0	0		1					0	0							0
2		0.163933				1	EMBOLECTOMIA		2016-02-04 05:25:26	4		3	1	60	3	150	0	0	0	0	0	0	1	0	0	0	0	0	0	0	0	0	0	0	0	1	0	0	0	0	0	0		0			0	0	1
2		0.0538557				0	MICROCIRURGIA PARA TUMOR INTRACRANIANO		2016-10-21 09:00:00	9		3	0	55	3	110		0	0	0		0		0	0	0	0	0	0	0		0	0		0					0	0							0
2		0.0920118				0	MICROCIRURGIA VASCULAR INTRACRANIANA		2016-07-29 13:00:28	9		3	0	72	3	260		0	0	0		0		0	0	0	0	0	0	0		0	0		0					0	0							0
2		0.368845				1	MICROCIRURGIA PARA TUMOR INTRACRANIANO		2016-03-01 12:00:00	9		5	0	23	3	210	0	0	0	0	0	0	0	0	0	0	0	0	0	0	0	0	0	0	0	0	0	0	0	0	0	0		0			0	0	0
2		0.0556109				1	ANEURISMECTOMIA ABDOMINAL		2016-03-10 09:30:14	4		3	0	56	3	260		1	1	0		0		0	0	0	0	0	0	0		0	0		0					0	0							0
2		0.298713				1	MICROCIRURGIA PARA TUMOR INTRACRANIANO		2016-03-08 16:00:28	6		4	0	64	3	156	0	0	0	0	0	0	0	0	0	0	0	0	0	0	0	0	0	0	0	1	0	0	0	0	0	0		0			1	0	0
2		0.0612046				0	CIRÚRGIA DO ARNOLD-CHIARI E PLATIBASIA		2016-08-26 13:59:31	9		3	0	59	3	240		0	0	0		0		0	0	0	0	0	0	0		0	0		1					0	0							0
2		0.414943				0	TRAQUEOSTOMIA		2016-04-01 13:24:57	7		4	1	74	1	40		0	0	1		0		1	1	1	0	1	0	0		0	0		0					1	0							0
2		0.0864976				0	ANEURISMECTOMIA ABDOMINAL		2016-05-09 09:30:14	3		3	0	70	3	300		1	1	0		0		0	0	0	0	0	0	0		0	0		0					0	1							0
2		0.213416				0	COLOCACAO DE CATETER DUPLO J		2016-03-09 21:23:02	6		3	1	96	1	10	0	0	0	1	1	0	0	0	0	0	0	0	0	0	0	0	1	0	0	0	0	0	0	0	0	0		0			0	1	0
2		0.115071				0	COLOCACAO DE CATETER DUPLO J		2016-03-10 20:49:55	6		4	1	24	1	10		0	0	1		0		0	0	0	0	0	0	0		0	0		0					0	0							0
2		0.0538557				0	ANASTOMOSE BILIO-DIGESTIVA		2016-06-13 09:30:14	3		3	0	55	3	270		0	0	0		0		0	0	0	0	0	0	0		0	0		0					0	0							0
2		0.258749				1	EMBOLECTOMIA		2016-04-30 13:00:28	4		3	1	77	3	150		0	0	0		0		0	0	0	0	0	0	0		0	0		1					0	0							0
2		0.107199				0	MICROCIRURGIA PARA TUMOR INTRACRANIANO		2016-08-17 08:45:36	9		3	0	77	3	219		0	0	0		0		0	0	0	0	0	0	0		0	0		0					0	0							0
2		0.101957				1	DRENAGEM DE ABSCESSO		2016-04-26 14:39:50	13		4	1	20	1	25		0	0	1		0		0	0	0	0	0	0	0		0	0		0					0	0							0
2		0.0763588				1	ANEURISMECTOMIA ABDOMINAL		2016-07-29 15:00:00	4		3	0	66	3	240		1	1	0		0		0	0	0	0	0	0	0		0	0		1					0	0							0
2		0.426742				1	MICROCIRURGIA VASCULAR INTRACRANIANA		2016-04-12 15:40:19	9		4	1	49	3	149		0	0	0		0		0	0	0	0	0	0	0		0	0		0					0	0							0
2		0.0838541				1	BYPASS OU TROMBOENDARTERECTOMIA DA CAROTIDA		2016-06-28 18:14:24	4		3	0	69	3	120		0	0	0		0		1	0	0	1	0	0	0		0	0		0					0	1							0
2		0.0574199				0	MICROCIRURGIA PARA TUMOR INTRACRANIANO		2016-05-18 09:00:00	9		3	0	57	3	185		0	0	0		0		0	0	0	0	0	0	0		0	0		0					0	0							0
2		0.199127				1	EMBOLECTOMIA		2016-05-16 03:04:19	4		3	1	67	3	70		0	0	0		0		1	1	1	0	0	0	0		0	1		1					0	0							0
2		0.0868381				0	AMPUTACAO INFRACONDILIANA		2016-12-19 21:14:00	4		3	1	76	2	35		0	0	0		0		0	0	0	0	1	0	1		0	0		0					0	0							1
2		0.09784				0	MICROCIRURGIA PARA TUMOR INTRACRANIANO		2016-05-27 08:45:36	9		3	0	74	3	233		1	1	0		0		0	0	0	0	0	0	0		0	0		1					0	0							0
2		0.391264				0	COLOCACAO DE VALVULA DE DERIVACAO VENTRICULAR EXTERNA		2016-05-21 18:31:40	9		4	1	82	2	38		0	0	0		0		0	0	0	0	0	0	0		0	0		0					0	1							0
2		0.0652216				1	ABORDAGEM TRANSESFENOIDAL PARA TUMOR DE HIPÓFISE		2016-08-24 08:45:36	9		3	0	61	3	174		0	0	0		0		0	0	0	0	0	0	0		0	0		0					0	0							0
2		0.0538557				0	ABORDAGEM TRANSESFENOIDAL PARA TUMOR DE HIPÓFISE		2016-09-14 08:29:45	9		3	0	55	3	178		0	0	0		0		0	0	0	0	0	0	0		0	0		0					0	0							1
2		0.0864976				0	MICROCIRURGIA PARA TUMOR INTRACRANIANO		2016-09-27 15:00:00	9		3	0	70	3	175		0	0	0		0		0	0	0	0	0	0	0		0	0		0					1	0							1
2		0.410231				0	MICROCIRURGIA VASCULAR INTRACRANIANA		2016-06-14 10:30:43	9		4	1	47	3	184		0	0	0		0		0	0	0	0	0	0	0		0	0		0					1	1							0
2		0.100876				1	PROSTATECTOMIA RADICAL		2016-10-28 15:40:19	6		3	0	75	3	190		1	1	0		0		0	0	0	0	0	0	0		0	1		0					0	0							0
2		0.36653				0	TRAQUEOSTOMIA		2016-08-26 17:45:36	7		4	1	68	1	21		0	0	0		1		0	0	0	0	0	0	0		0	0		0					1	1							0
2		0.100876				0	ANEURISMECTOMIA ABDOMINAL		2016-08-15 09:00:00	4		3	0	75	3	230		1	1	0		0		0	0	0	0	0	0	0		0	0		0					0	0							1
2		0.271081				1	MICROCIRURGIA PARA TUMOR INTRACRANIANO		2016-08-23 16:00:28	9		4	0	60	3	198		1	1	0		0		0	0	0	0	0	0	0		0	0		0					0	0							0
2		0.0521529				1	MICROCIRURGIA PARA TUMOR INTRACRANIANO		2016-09-13 15:30:14	9		3	0	54	3	185		0	0	0		0		0	0	0	0	0	0	0		0	0		0					0	0							0
2		0.0652216				1	BYPASS ARTO-FEMORAL		2016-09-05 13:59:31	4		3	0	61	3	300		1	1	0		0		0	0	0	0	0	0	0		1	0		0					0	0							1
2		0.227525				0	MICROCIRURGIA DESCOMPRESSIVA DE NERVOS CRANIANOS		2016-09-08 01:39:21	9		4	1	59	2	120		0	0	0		0		0	0	0	0	0	0	0		0	0		0					0	1							0
2		0.232774				1	JANELA PLEURO-PERICARDICA		2016-09-30 08:35:31	7		4	0	54	3	85		0	0	0		0		0	0	0	0	0	0	0		0	0		0					1	0							0
2		0.350922				0	VIDEOLAPAROSCOPIA DIAGNOSTICA		2016-10-29 23:29:45	1		4	1	66	1	75		0	0	1		0		0	0	0	0	0	0	0		0	0		0					1	0							0
2		0.553238				0	CRANIOTOMIA PARA HEMATOMA INTRACEREBRAL		2016-10-05 19:10:33	9		4	1	64	3	120		0	0	0		0		0	0	0	0	0	0	0		0	0		0					0	1							0
2		0.178332				0	VIDEOTORACOSCOPIA		2016-09-28 14:39:50	7		4	1	50	2	151		0	0	0		0		0	0	0	0	1	1	1		0	0		1					1	0							1
2		0.852132				1	CRANIOTOMIA PARA HEMATOMA INTRACEREBRAL		2016-10-10 09:34:33	9		5	1	59	3	90		0	0	0		0		0	0	0	0	0	0	0		0	0		0					1	1							0
2		0.382198				1	MICROCIRURGIA PARA TUMOR INTRACRANIANO		2016-10-14 09:00:00	9		4	0	75	3	120		0	0	0		0		0	0	0	0	0	0	0		0	0		0					0	0							0
2		0.0992109				0	MICROCIRURGIA PARA TUMOR INTRACRANIANO		2016-10-11 15:00:00	9		3	1	43	3	100		0	0	0		0		0	0	0	0	0	0	0		0	0		0					0	0							0
2		0.313323				0	COLOCACAO DE CATETER DUPLO J		2016-11-04 19:00:28	6		4	1	61	1	50		1	1	0		0		0	0	0	0	0	0	0		0	0		0					0	0							0
2		0.251622				0	TRAQUEOSTOMIA		2016-10-21 17:05:16	7		4	1	52	1	47		0	0	0		0		0	0	0	0	0	0	0		0	0		1					1	1							1
2		0.0673208				1	TORACOTOMIA COM DRENAGEM FECHADA		2016-11-23 09:00:00	7		3	0	62	3	360		0	0	0		0		0	0	0	0	0	0	0		0	0		1					0	0							0
2		0.233543	3	0	1	0	AMPUTACAO SUPRACONDILIANA		2019-03-05	4	ADAMASTOR	4	1	60	2	92	0	0	0	1	1	0	1	1	1	0	1	1	0	0	0	0	1	0	0	0	1	0		0	0	0	0	0	0	0	1	1	0
2		0.0512463				1	TORACOTOMIA EXPLORADORA		2016-12-03 21:44:38	5		3	1	22	3	120		0	0	0		0		0	0	0	0	0	0	0		0	0		0					0	0							0
2		0.183358	1	0	1	1	PLEUROSCOPIA COM BIOPSIA		2019-03-02	7	MAURICIO	4	1	51	2	240	0	1	3800	1	0	0	0	0	0	0	0	0	0	0	0	0	0	0	0	0	0	0		0	0	0	0	0	0	0	0	0	1
2		0.239711	1	0	2	1	ESOFAGECTOMIA CERVICAL		2019-05-20	1	CLEBER DARIO	3	1	74	3	120	1	0	0	1	0	0	0	0	0	0	0	0	0	0	0	0	0	0	0	0	1	0		1	0	0	0	0	0	0	0	0	0
2		0.0948859	1	1	0	0	MICROCIRURGIA PARA TUMOR INTRACRANIANO		2019-06-18	9	APIO	3	0	73	3	332	0	0	0	0	1	0	0	0	0	0	0	0	0	0	0	0	0	0	0	0	0	0		0	0	0	0	0	0	0	0	0	0
2		0.141436				1	MICROCIRURGIA PARA TUMOR INTRACRANIANO		2020-01-17	9	APIO	4	0	36	3	229	0	0	0	0	0	0	0	0	0	0	0	0	0	0	0	0	0	0	0	0	0	0	0	0	0	0	0	0	0	0	0	0	0
2		0.431505	2	0	0	0	COLOCAÇÃO DE DUPLO J		2019-06-11	6	BERGER	4	1	76	1	30	0	0	0	1	1	0	0	0	0	0	0	0	0	0	0	0	1	0	1	1	0	0		0	1	0	0	0	0	0	0	0	0
2		0.0920118	1	1	1	1	PROSTATECTOMIA RADICAL		2019-04-30	6	BRASIL	3	0	72	3	210	0	1	1200	0	0	0	0	1	1	0	0	0	0	0	0	0	0	0	1	0	1	0		0	0	0	0	0	0	0	0	0	1
2		0.233583	1	0	3	1	TORACOTOMIA EXPLORADORA		2019-03-31	7	MAURICIO	3	1	73	3	150	0	0	0	1	1	0	0	0	0	0	0	0	0	0	0	0	0	0	0	0	0	0		1	0	0	0	0	0	0	0	0	1
2		0.159336	2	2	0	1	BYPASS AORTO BI-FEMORAL		2019-04-20	4	ADAMASTOR	3	1	59	3	180	0	1	550	0	1	0	1	0	0	0	0	0	0	0	0	0	0	0	0	1	0	0		0	0	0	0	0	0	0	0	0	1
2		0.137877	1	1	1	0	DERIVACAO VENTRICULAR EXTERNA		2019-04-24	9	APIO	4	1	41	2	70	0	0	0	0	1	0	0	0	0	0	0	0	0	0	0	0	0	0	0	0	0	0		0	1	0	0	0	0	0	0	0	0
2		0.0892163	6	0	1	1	BYPASS AORTO BI-FEMORAL		2019-06-01	4	MARCO	3	0	71	3	310	0	1	2974	0	1	0	1	0	0	0	0	0	0	0	0	0	0	0	0	0	1	0		0	1	0	0	0	0	0	1	0	0
2		0.144254	1	0	2	1	RESSECÇÃO DE TUMOR		2019-09-25	10	GERSON	3	0	87	3	340	0	0	0	0	1	0	0	1	0	0	1	0	0	0	0	0	0	0	0	0	0	0	0	0	0	0	0	0	0	0	1	0	0
2		0.0892163	6	0	1	1	PROSTATECTOMIA RADICAL		2019-11-05	6	BRASIL	3	0	71	3	230		1	1330	0	1	0	0	1	0	0	0	0	0	0	0	0	0	0	0	0	1	0		0	0	0	0	0	0	0	0	0	0
2		0.284695	6	0	0	1	ANEURISMECTOMIA AORTA		2019-06-13	4	ADAMASTOR	4	0	62	3	300	0	0	0	1	1	1	0	0	0	0	0	0	0	0	0	0	0	0	0	1	0	0		0	0	0	0	0	0	0	0	0	0
2		0.0892163	6	0	1	1	RESSECÇÃO DE TUMOR RENAL		2019-12-12	6	BRASIL	3	0	71	3	390	0	1	1600	0	0	0	0	0	0	0	0	0	0	0	0	0	0	0	0	0	0	0	0	0	0	0	0	0	0	0	0	0	0
2		0.111994	4			1	DERIVACAO VENTRICULAR EXTERNA		2019-11-24	9	APIO	4	1	34	2	60	0	0	0	0	1	0	0	0	0	0	0	0	0	0	0	0	0	0	0	0	0	0	1	1	1	0	0	1	0	0	0	0	0
2		0.328843	4	0	0	0	ARTROPLASTIA COXO-FEMORAL		2020-01-16	5	MACEDO	4	1	74	2	100	0	1	1000	1	1	0	0	0	0	0	0	0	0	0	0	0	1	0	1	0	0	0	0	0	0	0	0	0	0	0	0	0	0
1		0.101267	6	0	1	0	ARTROTOMIA COXO-FEMURAL	8	2019-09-16	5	ROSITO	3	1	81	2	85	0	0	0	0	1	0	0	0	0	0	0	0	0	0	0	0	1	0	0	0	0	0	0	0	0	0	0	0	0	0	1	0	0
1		0.104397	1	0	1	0	OSTEOSSINTESE FEMUR	10	2019-11-14	5	MACEDO	3	1	82	2	120	0	0	0	0	1	0	0	1	0	0	1	0	0	0	0	0	0	0	0	0	0	0	0	0	0	0	0	0	0	0	0	0	0
1	1	0.0664171	4	0	0	0	hemicolectomy	2	2019-03-14	2	MALLMANN	3	0	88	1	20	0	0	0	0	1	0	0	0	0	0	0	0	0	0	0	0	0	0	0	0	0	0		0	0	0	0	0	0	0	0	0	0
1		0.140635	1	0	1	0	JEJUNOSTOMIA	9	2019-10-02	2	CLEBER KRUEL	3	1	92	2	95		0	0	0	0	0	0	0	0	0	0	0	0	0	0	0	1	0	0	0	0	0	0	0	0	1	0	0	0	0	0	0	0
1	2	0.618971	2	0	1	1	EXPLORATIVE LAPAROTOMY	5	2019-06-04	2	DAMIN	4	1	72	3	120	0	0	0	0	1	0	0	0	0	0	0	0	0	0	0	1	0	0	0	0	0	0		0	0	0	0	0	0	0	0	0	0
1	3	0.0864976	2	0	3	0	RADICAL CYSTECTOMY	7	2019-08-09	6	BERGER	3	0	70	3	260	0	1	640	0	1	0	0	0	0	0	0	0	0	0	0	0	0	0	0	0	0	0	0	0	0	0	0	0	0	0	1	0	0
1		0.0584814	0	0	1	0	CORRECAO INCONTINENCIA URINARIA	2	2019-03-08	6	NELSON	3	0	84	1	62	0	0	0	0	0	0	0	0	0	0	0	0	0	0	0	0	0	0	0	0	0	0		0	0	0	0	0	0	0	0	0	0
1		0.0740001	6	0	1	1	PROSTATECTOMIA ROBOTICA	5	2019-06-21	6	ROSITO	3	0	65	3	240	0	0	0	0	1	0	0	1	0	0	1	0	0	0	0	0	0	0	0	0	1	0	0	0	0	0	0	1	0	0	1	0	0
1		0.415757	4	0	3	1	AMPUTAÇÃO DE PÉ	4	2019-05-21	4	ADAMASTOR	4	1	85	2	15	0	0	0	1	1	0	1	1	0	0	0	1	0	1	0	0	1	0	1	0	1	0		1	1	0	0	0	0	0	1	0	0
1		0.0576532	1	0	0	0	ARTROPLASTIA COXO-FEMORAL	7	2019-08-08	5	MACEDO	3	1	63	2	85	0	0	0	0	0	0	0	0	0	0	0	0	0	0	0	0	0	0	0	0	0	0	0	1	0	0	0	0	0	0	0	0	0
1		0.095256	1	0	2	0	REDUÇÃO CIRÚRGICA DE FRATURA TRANSTROCANTÉRICA	11	2019-12-05	5	MACEDO	3	1	79	2	199	0	1	971	0	1	0	0	0	0	0	0	0	0	0	0	0	0	0	0	0	0	0	0	0	1	0	0	0	0	0	1	0	0
1		0.146142	1	1	0	0	RTU DE BEXIGA	5	2019-06-28	6	BRASIL	4	1	43	2	120	0	0	0	1	0	0	0	0	0	0	0	0	0	0	0	0	0	0	1	0	1	0	0	1	0	0	0	0	0	1	0	0	0
1		0.0763588	4	1	1	0	SEGMENTECTOMIA PULMONAR	9	2019-10-23	7	MAURICIO SAUERSSIG	3	0	66	3	135	0	0	0	0	1	0	0	0	0	0	0	0	0	0	0	0	0	0	0	0	1	0	0	0	0	0	0	0	0	0	1	0	0
1		0.132633	1	0	3	0	OSTEOSSINTESE FEMUR	3	2019-04-25	5	MACEDO	3	1	90	2	120	0	0	0	0	0	0	0	0	0	0	0	0	0	0	0	0	0	0	0	0	0	0		1	1	1	0	0	0	0	0	0	0
1	4	0.103995	2	1	1	1	RECTOSIGMOIDECTOMY	13	2020-02-06	2	DAMIN	3	0	76	3	120	0	0	0	0	1	0	0	0	0	0	0	1	0	0	0	0	0	0	0	0	1	0	0	0	0	0	0	0	0	0	0	0	0
1		0.121355	2	0	2	0	REDUÇÃO CIRÚRGICA DE FRATURA TRANSTROCANTÉRICA	6	2019-07-15	5	MACEDO	3	1	87	2	120	0	0	0	0	0	0	0	0	0	0	0	0	0	0	0	0	0	0	0	0	0	0	0	1	0	1	0	0	0	0	1	0	0
1	5	0.221655	1	0	3	0	EXPLORATIVE LAPAROTOMY	11	2019-12-11	2	MANOEL TRINDADE	3	1	71	3	85	0	0	0	0	1	0	0	0	0	0	0	0	0	0	0	0	0	0	0	0	0	0	0	0	0	0	0	0	0	0	0	0	0
1	6	0.0864976	1	0	1	0	ADRENALECTOMY	9	2019-10-10	1	ALCEU	3	0	70	3	150		0	0	0	1	0	0	1	0	0	1	0	0	0	0	0	0	0	1	0	0	0	0	0	1	0	0	0	0	0	0	1	0
1	7	0.120897	1	0	1	1	BILIARY DUCT EXPLORATION	6	2019-07-01	3	OSVALDT	3	0	81	3	150	0	0	0	0	0	0	0	0	0	0	0	0	0	0	0	0	1	0	1	1	0	0	0	0	0	0	0	0	0	0	0	0	1
1		0.0813553	6	0	1	1	DUPLO J	4	2019-05-01	6	BERGER	3	1	63	1	45	0	0	0	1	1	0	0	0	0	0	0	0	0	0	0	0	0	0	0	0	0	0		0	1	0	0	0	0	0	0	0	0
1	8	0.107199	1	0	1	0	RETROPERITONEAL RESECTION	6	2019-07-04	1	ALCEU	3	0	77	3	80	1	0	0	0	1	0	0	1	0	0	1	0	0	0	0	0	1	1	0	1	0	0	0	0	0	0	0	0	0	0	0	0	0
1		0.213219	1	0	1	0	ARTROPLASTIA COXO-FEMORAL	9	2019-10-07	4	ORTOPEDIA	4	0	88	2	50	0	0	400	0	1	0	0	0	0	0	0	0	0	0	0	0	1	1	0	0	0	0	0	0	0	0	0	0	0	0	0	0	0
1		0.104397	1	0	2	0	COLECISTECTOMIA VLP	10	2019-11-14	3	CIRURGIA GERAL	3	1	82	2	200	0	0	0	1	1	0	0	0	0	0	0	0	0	0	0	0	0	0	0	0	1	0	0	1	0	1	0	0	0	0	0	0	0
1		0.100876	1	0	3	1	FECHAMENTO DE HARTMAN POR VIDEOLAPAROSCOPIA	8	2019-09-12	2	CORSO	3	0	75	3	180	0	0	0	0	1	0	1	0	0	0	0	0	0	0	0	0	0	0	0	0	0	0	0	0	0	0	0	0	0	0	0	0	0
1	9	0.130032	0	1	0	0	EXPLORATIVE LAPAROTOMY	6	2019-07-15	2	CLEBER	3	1	52	3	93	0	0	0	0	1	0	0	0	0	0	0	0	0	0	0	0	1	0	0	0	0	0	0	0	0	0	0	0	0	0	1	0	0
1	10	0.0612046	4	0	3	0	ABDOMINOPERINEAL AMPUTATION OF THE RECTUM	8	2019-09-05	2	DAMIN	3	0	59	3	345	0	1	1400	0	0	0	0	0	0	0	0	0	0	0	0	0	0	0	0	0	0	0	0	0	0	0	0	0	0	0	0	0	0
1		0.0920118	0	0	2	0	BYPASS FEMORO-POPLITEO	4	2019-05-24	4	ADAMASTOR	3	0	72	3	195	0	0	0	0	1	0	1	0	0	0	0	0	0	0	0	0	0	0	0	0	1	0		0	0	0	0	0	0	0	0	1	0
1		0.227564	0	2	1	0	REVISÃO DE ARTROPLASTIA QUADRIL	5	2019-06-21	5	MARCZYK	3	1	72	3	90	0	0	0	0	1	0	0	0	0	0	0	0	0	0	0	0	1	0	0	0	0	0	0	0	0	0	0	0	0	0	0	0	0
1		0.132633	2	0	1	0	AMPUTACAO SUPRACONDILIANA	6	2019-07-26	5	MARCO AURELIO GRUDTNER	3	1	90	2	85	0	0	0	0	1	0	0	0	0	0	0	0	0	0	0	0	0	0	0	0	0	0	0	1	0	1	0	0	0	0	1	0	0
1		0.432328	0	0	2	1	FRATURA TRANSTROCANTÉRICA	10	2019-11-29	5	MACEDO	4	1	87	2	90	0	0	200	0	1	0	0	0	0	0	0	0	0	0	0	0	0	0	0	0	0	0	0	1	1	0	1	0	0	0	0	0	0
1		0.0697613	6	0	1	0	OSTEOSSINTESE FEMUR	2	2019-03-11	5	GALIA	3	1	69	2	80	0	0	0	0	1	0	0	0	0	0	0	0	0	0	0	0	0	0	0	0	1	0		0	0	0	0	0	0	0	1	0	0
1		0.111994	4	0	0	1	DERIVACAO VENTRICULO PERITONEAL	12	2020-01-08	9	APIO	4	1	34	2	70	0	0	0	0	0	0	0	0	0	0	0	0	0	0	0	0	0	0	0	0	0	0	0	0	1	0	0	0	0	0	0	0	0
1		0.136585	4	0	2	0	RTU DE BEXIGA	4	2019-05-14	6	BRASIL	3	1	91	2	130	0	0	0	0	1	0	0	1	0	0	1	1	1	1	0	0	1	0	0	0	0	0		0	0	0	0	0	0	0	0	1	0
1		0.0868381	1	0	3	0	AMPUTACAO SUPRACONDILIANA	5	2019-06-18	4	ADAMASTOR	3	1	76	2	60	0	0	0	1	1	0	1	1	0	0	0	0	0	0	0	0	0	0	1	1	0	0	0	0	0	0	0	0	0	0	0	0	0
1	11	0.100876	4	0	1	1	HEPATECTOMY	10	2019-11-13	3	CLEBER KRUEL	3	0	75	3	255	0	0	300	0	0	0	0	1	0	0	0	0	0	0	0	0	0	0	0	0	1	0	0	0	0	0	0	0	0	0	0	0	0
1		0.193772	0	0	1	0	VIDEOLAPAROSCOPIA	10	2019-11-20	1	OSVALDT	3	1	66	3	40	0	0	0	0	1	0	0	1	0	1	1	1	0	0	0	0	1	0	0	0	1	0	0	0	0	0	0	1	0	0	0	0	0
1		0.110913	2	0	1	1	COLECISTECTOMIA VLP	11	2019-12-20	3	ALCEU	3	1	84	2	180	1	0	0	0	1	0	0	1	0	0	0	1	0	0	0	0	1	0	0	0	0	0	0	0	0	1	0	0	0	0	0	1	0
1	12	0.137903	2	0	1	1	EXPLORATIVE LAPAROTOMY	11	2019-12-23	2	ALCEU	3	1	54	3	180	1	0	0	1	1	0	0	0	0	0	0	0	0	0	0	0	0	0	0	1	0	0	0	0	1	0	0	0	0	0	0	1	0
1	13	0.107199	1	0	3	0	GASTRECTOMY	12	2020-01-08	1	RICHARD	3	0	77	3	300	0	1	700	0	1	0	0	0	0	0	0	0	0	0	0	0	0	0	0	0	1	0	0	0	1	0	0	0	0	0	0	1	1
1		0.09784	1	0	1	1	BYPASS F-P	7	2019-08-09	4	ADAMASTOR	3	0	74	3	140	0	0	0	0	1	0	1	1	0	0	1	0	0	0	0	0	0	0	0	0	0	0	0	0	0	0	0	0	0	0	0	1	0
1		0.181058	2	0	2	0	VIDEOLAPAROSCOPIA	3	2019-04-04	1	DIEGO	4	0	82	2	15	0	0	0	1	1	0	0	1	1	1	1	1	1	1	0	0	0	0	0	0	0	0		1	0	0	0	0	0	0	0	1	0
1		0.0540754	6	0	1	0	ARTROTOMIA OMBRO	5	2019-06-20	11	MARCZYK	3	1	61	2	90	0	0	0	0	1	0	0	0	0	0	0	0	0	0	0	0	1	0	0	0	0	0	0	0	0	0	0	0	0	0	0	0	0
1		0.0923719	3	0	2	0	OSTEOSSINTESE FEMUR	5	2019-06-27	5	MACEDO	3	1	78	2	150	0	0	0	0	1	0	0	0	0	0	0	1	0	0	0	0	1	0	0	0	0	0	0	1	1	0	0	0	0	0	0	0	0
1		0.0673806	0	0	0	1	CISTOSCOPIA	4	2019-05-08	6	BERGER	3	1	57	1	50	0	0	0	0	0	0	0	0	0	0	0	0	0	0	0	0	0	0	0	1	0	0		1	0	0	0	0	0	0	0	0	0
1		0.124161	0	0	1	1	DEBRIDAMENTO CIRURGICO	11	2019-12-30	5	MACEDO	4	0	58	1	80	0	0	400	1	1	0	0	0	0	0	0	0	0	0	0	0	0	0	0	0	0	0	0	0	0	0	0	1	0	0	1	0	0
1		0.0694826	5	1	1	0	SEGMENTECTOMIA PULMONAR	7	2019-08-21	7	MAURICIO SAUERESSIG	2	0	63	3	325	0	1	500	0	1	0	0	0	0	0	0	0	0	0	0	0	0	0	0	0	1	0	0	0	0	0	0	0	1	0	0	0	0
1		0.171213	1	0	1	0	VULVECTOMIA	10	2019-11-28	11	VALENTINO	4	0	80	2	95	0	0	0	0	1	0	0	0	0	0	0	1	0	1	0	0	0	0	0	0	0	0	0	0	0	0	0	0	0	0	0	1	0
1	14	0.105442	6	0	0	0	EXPLORATIVE LAPAROTOMY	3	2019-04-28	11	RAZYANE	3	1	45	3	60	1	0	0	1	1	0	0	0	0	0	0	0	0	0	0	0	0	0	0	0	0	0		0	0	0	0	0	0	0	0	0	0
1		0.152806	4	1	1	0	ENDARTERECTOMIA DE CARÓTIDA	4	2019-05-28	4	ADAMASTOR	4	0	76	2	110	0	0	0	0	1	0	0	0	0	0	0	0	0	0	0	0	0	0	0	0	0	0		0	1	1	1	0	0	0	0	0	0
1		0.0719954	2	0	3	0	EMBOLECTOMIA	10	2019-11-18	4	SHARBEL	3	1	70	2	110	0	0	0	0	1	0	1	0	0	0	0	0	0	0	0	0	0	0	0	0	0	0	0	0	0	0	0	1	0	0	1	0	0
1		0.050501	0	0	0	1	TORACOTOMIA EXPLORADORA	7	2019-08-23	7	MAURICIO	3	0	53	3	240	0	0	0	0	0	0	0	0	0	0	0	0	0	0	0	0	0	0	0	0	0	0	0	0	0	0	0	0	0	0	1	0	0
1		0.252254	0	0	0	1	AMPUTACAO INFRACONDILIANA	10	2019-11-08	4	ADAMASTOR	4	1	63	2	125	0	0	0	1	1	0	1	1	0	0	1	1	0	0	0	0	0	0	1	1	0	0	0	0	0	0	0	0	0	0	0	1	1
1	15	0.0763588	0	0	1	1	DEGASTRECTOMY	3	2019-04-10	1	RICHARD	3	0	66	3	200	0	0	0	0	0	0	0	0	0	0	0	0	0	1	0	0	0	0	0	0	1	0		1	0	0	0	0	0	1	0	0	0
1	16	0.0920118	1	0	1	1	GASTROENTEROANASTOMOSIS	5	2019-06-18	1	MANOEL	3	0	72	3	145	0	0	0	0	0	0	0	0	0	0	0	0	0	0	0	0	0	0	0	0	1	0	0	0	0	0	0	0	0	0	0	0	0
1		0.0892163	6	0	0	0	LARINGECTOMIA TOTAL	10	2019-11-27	10	GABRIEL	3	0	71	3	282	0	1	900	0	1	0	0	1	0	0	0	0	0	0	0	0	0	0	0	1	0	0	0	0	0	0	0	0	0	0	0	1	0
1		0.367359	0	0	2	0	RESSUTURA DE PAREDE ABDOMINAL	10	2019-11-19	2	DAMIN	3	1	92	3	40	0	0	0	0	0	0	0	0	0	0	0	0	0	0	0	0	0	0	0	0	0	0	0	0	0	0	0	0	0	0	0	0	0
1		0.0505466	1	0	1	0	DEBRIDAMENTO CIRURGICO	11	2019-12-11	13	MANOEL TRINDADE	3	1	48	1	20	0	0	0	1	0	1	0	0	0	0	0	0	0	0	0	0	0	0	0	0	0	1	0	1	0	0	0	1	0	0	0	0	0
1	17	0.11049	0	0	1	0	RECTOSIGMOIDECTOMY	5	2019-06-18	2	CLEBER	3	0	78	3	200	0	0	0	0	1	0	0	0	0	0	0	0	0	0	0	0	0	0	0	0	0	0	0	0	0	0	0	0	0	0	0	0	0
1		0.0948859	1	1	1	1	PROSTATECTOMIA RADICAL	12	2020-01-07	6	BRASIL	3	0	73	3	150	0	1	1700	0	0	0	0	0	0	0	0	0	0	0	0	0	0	0	0	0	1	0	0	0	0	1	0	0	0	0	0	0	0
1		0.117436	6	0	1	1	COLOCAÇÃO DE DUPLO J	8	2019-09-10	6	BERGER	3	1	75	1	60	0	0	0	0	0	0	0	1	0	0	1	1	0	0	0	0	0	0	0	0	0	0	0	0	0	0	0	0	0	0	0	0	0
1		0.144227	1	0	1	0	AMPUTACAO SUPRACONDILIANA	2	2019-03-20	4	ADAMASTOR	4	0	74	2	52	0	0	0	0	1	0	1	1	0	0	1	1	0	0	0	0	0	0	0	0	0	0		0	1	0	0	0	0	0	0	0	0
1		0.0592839	1	0	1	1	PSEUDOANEURISMA	13	2020-02-03	4	ADAMASTOR	3	0	58	3	120	0	0	0	0	1	0	1	0	0	0	0	0	0	0	1	0	0	0	0	0	0	0	0	0	0	0	0	0	0	0	0	0	0
1		0.0788554	1	0	1	0	DRENAGEM DE QUADRIL	2	2019-03-19	5	MACEDO	3	1	62	1	120	0	0	0	1	1	0	0	0	0	0	0	0	0	0	0	0	0	0	0	0	0	0		0	0	0	0	0	0	0	0	0	0
1	18	0.0612046	2	0	2	0	EXPLORATIVE LAPAROTOMY	4	2019-05-09	11	VALENTINO	3	0	59	3	60	0	0	0	0	0	0	0	0	0	0	0	0	0	0	0	0	0	0	1	1	0	0		0	0	0	0	0	0	1	0	0	0
1		0.0740653	1	0	0	1	DRENAGEM DE ABSCESSO	8	2019-09-05	13	OLY	3	1	60	1	15	0	0	0	0	0	0	0	0	0	0	0	0	0	0	0	0	0	0	1	1	0	0	0	0	0	0	0	0	0	1	0	0	0
1		0.0892163	1	0	1	1	PROSTATECTOMIA RADICAL	11	2019-12-19	6	BERGER	3	0	71	3	210	0	1	780	0	1	0	0	0	0	0	0	1	0	0	0	0	0	0	0	0	0	0	0	0	1	0	0	0	0	0	1	0	0
1		0.113965	2	1	0	0	REINTERVENCAO FAV	5	2019-06-26	4	ADAMASTOR	3	1	74	1	40	0	0	0	0	1	0	1	0	0	0	0	1	0	0	0	0	0	0	0	0	1	0	0	0	1	0	0	0	0	0	1	0	0
1		0.0697613	2	0	1	0	REDUÇÃO CIRÚRGICA DE FRATURA TRANSTROCANTÉRICA	8	2019-09-09	5	MACEDO	3	1	69	2	80	0	0	0	0	1	0	0	1	0	0	1	0	0	0	0	0	0	0	0	0	1	0	0	0	0	0	0	0	0	0	1	0	0
1		0.351685	1	0	1	0	AMPUTACAO SUPRACONDILIANA	11	2019-12-12	4	ADAMASTOR	4	1	77	2	60	0	0	0	1	1	0	1	0	0	0	0	1	0	0	0	0	1	0	0	0	0	0	0	0	1	0	0	0	0	0	0	1	0
1		0.176082	1	0	3	0	ENDARTERECTOMIA DE CARÓTIDA	5	2019-06-17	4	ADAMASTOR	4	0	81	2	130	0	0	0	0	1	0	0	0	0	0	0	0	0	0	0	1	0	0	0	0	1	0		0	1	0	0	0	0	0	0	0	0
1	19	0.107199	2	0	1	1	PARTIAL COLECTOMY	4	2019-05-16	2	ALCEU	3	0	77	3	180	0	0	200	0	1	0	0	0	0	0	0	0	0	0	0	0	0	0	0	0	0	0		0	0	0	0	0	0	0	0	0	0
1	20	0.0592839	2	0	1	1	PARTIAL COLECTOMY	11	2019-12-11	2	DAMIN	3	0	58	3	130	0	0	0	0	1	0	0	0	0	0	0	0	0	0	0	0	0	0	0	0	0	0	0	0	0	0	0	0	0	0	0	0	0
1		0.432328	1	0	2	0	COLECISTECTOMIA VLP	8	2019-09-12	3	TOTTI	4	1	87	2	120	1	0	0	1	1	0	0	1	1	0	0	1	0	1	0	0	1	0	0	0	0	0	0	0	0	0	0	0	0	0	1	0	0
1		0.0787863	4	0	1	1	PROSTATECTOMIA RADICAL	11	2019-12-10	6	BRASIL	3	0	67	3	194	0	1	1200	0	1	0	0	0	0	0	0	0	0	0	0	0	0	0	0	0	1	0	0	0	0	0	0	0	0	0	0	0	0
1	21	0.0592839	1	0	1	0	VLP GASTROPLASTY	1	2019-02-20	1	MANOEL	3	0	58	3	90	0	0	0	0	1	0	0	1	1	0	1	0	0	1	0	0	1	1	0	0	1	0		0	1	0	0	1	0	0	0	0	0
1	22	0.258749	1	0	1	1	EXPLORATIVE LAPAROTOMY	6	2019-07-04	2	MANOEL	3	1	77	3	30	0	0	0	1	0	0	0	0	0	0	0	1	0	0	0	0	1	0	0	0	0	0	0	0	0	0	0	0	0	0	0	0	1
1		0.0838541	4	0	1	1	ANASTOMOSE BILIO-DIGESTIVA	8	2019-09-04	3	CLEBER	3	0	69	3	232	0	0	328	0	0	0	0	0	0	0	0	0	0	0	0	0	0	0	0	0	1	0	0	0	0	0	0	0	0	0	1	0	1
1	23	0.124549	1	0	1	1	PARTIAL COLECTOMY	1	2019-02-26	2	CAUDURO	3	0	82	3	150	0	0	0	0	1	0	0	0	0	0	0	0	0	1	1	1	0	0	1	0	1	0		0	1	1	0	0	0	0	0	0	0
1	24	0.0763588	2	0	1	1	PELVIC TUMOR EXERCISES	13	2020-02-04	13	OLY	3	0	66	3	85	0	0	0	0	1	0	0	0	0	0	0	0	0	0	0	0	0	0	0	0	0	0	0	0	0	0	0	0	0	0	0	0	0
1		0.136078	2	0	1	0	SEGMENTECTOMIA PULMONAR	9	2019-10-04	7	MAURICIO	3	0	85	3	120	0	0	0	0	1	0	0	0	0	0	0	0	0	0	0	0	0	0	0	0	0	0	0	0	0	0	0	0	0	0	0	0	0
1		0.0548552	1	0	1	0	OSTEOSSINTESE DE PUNHO	13	2020-02-11	5	MARCZYK	3	0	82	1	60	0	0	0	0	1	0	0	1	0	0	1	0	0	0	0	0	0	0	0	0	0	0	0	0	0	0	0	0	0	0	0	0	0
1	25	0.183391	4	0	1	1	EXPLORATIVE LAPAROTOMY	11	2019-12-26	2	OSVALDT	3	1	64	3	105	0	0	0	1	0	0	0	0	0	0	0	0	0	0	0	0	0	0	0	0	0	0	0	0	0	0	0	0	0	1	0	0	0
1		0.0763588	1	0	1	1	BYPASS FEMORO-POPLITEO	6	2019-07-13	4	JOEL	3	0	66	3	420	0	1	1000	0	1	0	1	0	0	0	0	0	0	0	0	0	0	0	0	1	0	0	0	0	0	0	0	0	0	0	0	0	0
1		0.117337	2	0	1	1	BYPASS F-P	1	2019-02-07	4	ADAMASTOR	3	0	80	3	180	0	1	550	0	1	0	1	1	0	0	1	0	0	1	0	0	0	0	0	0	1	0		0	0	0	0	0	0	0	1	0	0
1		0.0539043	1	0	3	1	URETEROSCOPIA	2	2019-03-12	6	BRASIL	3	1	50	1	20	0	0	0	0	1	0	0	0	0	0	0	0	0	1	0	0	0	0	0	0	0	0		0	0	0	0	0	0	0	0	0	0
1	26	0.306829	2	1	2	0	GASTROENTEROANASTOMOSIS	3	2019-04-27	1	CLEBER	3	1	84	3	120	0	0	0	0	1	0	0	1	1	0	1	1	0	1	0	0	1	0	0	0	0	0		0	1	0	0	0	0	0	0	0	0
1		0.10729	1	0	1	0	URETEROSCOPIA	2	2019-03-26	6	BERGER	3	1	72	1	30	0	0	0	0	1	0	0	1	1	0	0	0	0	0	0	0	1	0	0	0	1	0		0	0	0	0	0	0	0	1	0	0
1		0.62694	1	0	3	1	DECORTICACAO PULMONAR	2	2019-03-06	7	MAURICIO	4	1	73	3	226	0	0	0	1	1	0	0	0	0	0	0	0	0	0	0	0	1	0	1	0	1	0		0	1	0	0	0	0	1	0	0	0
1		0.0838541	3	0	1	1	LOBECTOMIA PULMONAR	9	2019-10-09	7	MAURICIO	3	0	69	3	340	0	0	0	0	1	0	0	0	0	0	0	0	0	0	0	0	0	0	1	0	1	0	0	0	0	0	0	0	0	0	0	0	1
1		0.271269	2	0	1	1	LIGADURA DE FAV	13	2020-02-07	4	ADAMASTOR	4	1	55	1	180	0	0	0	0	1	0	0	1	0	0	1	0	0	0	0	0	0	0	0	0	1	0	0	0	1	0	0	1	1	0	0	0	0
1		0.0920118	1	0	1	1	BYPASS F-P	11	2019-12-09	4	ADAMASTOR	3	0	72	3	195	0	0	0	0	1	0	1	1	0	0	1	0	0	0	0	0	0	0	1	0	1	0	0	0	0	0	0	0	0	0	0	1	1
1		0.0892163	4	0	1	1	BYPASS FEMORO-FEMORAL	8	2019-09-30	4	ADAMASTOR	3	0	71	3	320	0	1	1270	0	1	0	1	1	0	0	0	0	0	1	0	0	0	0	0	0	1	0	0	0	0	0	0	0	0	0	0	0	0
1	27	0.050501	2	0	1	0	GASTROPLASTY	6	2019-07-09	1	MANOEL	3	0	53	3	138	0	0	0	0	1	0	0	0	0	0	0	0	0	0	0	0	0	1	0	0	0	0	0	0	0	0	0	1	0	0	0	0	0
1		0.0675915	1	0	1	1	COLECISTECTOMIA VLP	8	2019-09-16	3	RICHARD	3	1	68	2	160	0	0	0	0	1	0	0	0	0	0	0	0	0	0	0	0	0	0	0	0	1	0	0	0	0	0	0	0	0	0	1	0	1
1	28	0.09784	1	0	1	1	PARTIAL COLECTOMY	4	2019-05-21	2	CLEBER DARIO	3	0	74	3	220	0	0	200	0	1	0	0	0	0	0	0	1	0	0	0	0	0	0	0	0	0	0		0	0	0	0	0	0	0	0	0	0
1	29	0.0763588	1	0	1	1	HEMICOLECTOMY	3	2019-04-24	2	RICHARD	3	0	66	3	240	0	1	500	0	1	0	0	0	0	0	0	0	0	0	0	0	0	0	0	0	0	0		0	0	0	0	1	0	0	0	1	0
1	30	0.0717085	0	0	1	0	PARTIAL GASTRECTOMY	1	2019-02-05	1	CLEBER KRUEL	3	0	64	3	210	0	0	0	0	1	0	0	0	0	0	0	0	0	0	0	0	0	0	0	0	1	0		0	0	0	0	0	0	0	0	0	0
1		0.0787863	1	0	1	1	BYPASS F-P	1	2019-02-12	4	ADAMASTOR	3	0	67	3	120	0	0	0	0	0	0	1	0	0	0	0	0	0	0	0	0	0	0	0	1	0	0		0	0	0	0	0	0	0	0	0	0
1		0.050501	2	0	1	0	BYPASS ILIACO-FEMORAL	5	2019-06-07	4	ADAMASTOR	3	0	53	3	180	0	0	0	0	1	0	1	0	0	0	0	0	0	0	0	0	0	0	0	0	1	0		0	0	0	0	1	0	0	0	0	0
1	31	0.0556109	1	0	0	0	GASTRECTOMY	9	2019-10-30	1	RICHARD	3	0	56	3	160	0	0	0	0	1	0	0	0	0	0	0	0	0	0	0	0	0	0	0	1	0	0	0	0	0	0	0	0	0	0	0	0	0
1		0.0612593	2			1	DRENAGEM DE ABSCESSO ANO-RETAL	8	2019-09-06	2	DAMIN	3	1	54	1	60	1	0	0	0	1	0	0	1	0	0	0	1	0	0	0	0	0	0	0	0	0	0	0	0	0	0	0	0	0	0	0	1	0
1		0.117783	2	0	2	0	FRATURA TRANSTROCANTÉRICA	6	2019-07-29	5	GALIA	3	1	86	2	115	0	0	0	0	1	0	0	0	0	0	0	0	0	0	1	1	0	0	0	0	0	0	0	1	0	0	0	0	0	0	0	0	0
1		0.107199	2	0	1	1	BYPASS F-P	7	2019-08-20	4	LUIZ FRANCISCO	3	0	77	3	120	0	0	0	0	1	0	1	0	0	0	0	0	0	0	0	0	0	0	0	1	0	0	0	0	0	0	0	0	0	0	0	0	0
1		0.0838541	1	0	1	1	BYPASS CRUZADO	7	2019-08-02	4	ADAMASTOR	3	0	69	3	300	0	0	0	0	1	0	1	1	0	0	1	0	0	0	0	0	0	0	1	0	1	0	0	0	1	0	0	0	0	0	0	1	1
1		0.0548552	1	0	1	0	ORQUIECTOMIA + HERNIOPLASTIA INGUINAL	5	2019-06-04	13	ALCEU	3	0	82	1	125	0	0	0	0	1	0	0	0	0	0	0	0	0	0	0	0	0	0	0	0	0	0		0	1	0	0	0	0	0	0	0	0
1		0.0612046	4	0	0	0	BYPASS F-P	4	2019-05-03	4	ADAMASTOR	3	0	59	3	220	0	0	0	0	1	1	1	0	0	0	0	1	0	1	1	0	1	0	1	0	1	0		0	0	0	0	0	0	0	0	0	0
1	32	0.107199	2	0	1	1	ABDOMINOPERINEAL AMPUTATION OF THE RECTUM	5	2019-06-13	4	DAMIN	3	0	77	3	300	0	0	0	0	1	0	1	0	0	0	0	1	0	0	0	0	0	0	0	0	1	0		0	0	0	0	0	0	0	0	1	0
1		0.0895665	2	0	1	0	ARTROPLASIA COXOFEMURAL COM PRÓTESE	10	2019-11-14	5	MACEDO	3	1	77	2	95	0	0	0	0	0	0	0	0	0	0	0	0	0	0	0	0	0	0	1	0	1	1	0	1	0	1	0	0	0	0	0	0	0
1		0.391317	0	0	2	0	EMBOLECTOMIA	8	2019-09-30	4	ADAMASTOR	3	1	95	3	5		0	0	0	1	0	1	0	0	0	0	0	0	0	0	0	0	0	0	0	0	0	0	0	1	0	0	0	0	0	0	0	0
1		0.0763588	4	1	3	1	JANELA PLEURO-PERICARDICA	9	2019-10-11	7	CIRURGIA TORACICA	3	0	66	3	45	0	0	0	0	1	0	0	1	1	0	0	0	0	0	0	0	0	0	0	0	1	0	0	0	0	0	0	0	0	0	0	1	1
1	33	0.100876	1	0	0	0	EXPLORATIVE LAPAROTOMY	1	2019-02-21	11	VALENTINO	3	0	75	3	160	0	1	833	0	1	0	0	0	0	0	0	0	0	0	0	0	0	0	0	0	0	0		0	0	0	0	0	0	0	0	0	0
1	34	0.0864976	1	0	1	1	ABDOMINOPERINEAL AMPUTATION OF THE RECTUM	6	2019-07-18	2	DAMIN	3	0	70	3	305	1	1	1174	0	1	0	0	1	0	0	0	0	0	0	0	0	0	0	0	1	0	0	0	0	0	0	0	0	0	0	0	0	1
1		0.0892163	1			1	RECONSTRUCAO DE TRANSITO	13	2020-02-11	2	MANOEL	3	0	71	3	180	0	0	0	0	1	0	1	1	0	0	1	0	0	0	0	0	0	0	0	0	1	0	0	0	0	0	0	0	0	0	0	0	1
1		0.0864976	1	0	1	1	BYPASS F-P	10	2019-11-01	4	ADAMASTOR	3	0	70	3	215	0	0	317	0	1	0	1	1	0	0	1	0	0	0	0	0	0	0	0	0	1	0	0	0	0	0	0	0	0	0	0	0	0
1		0.0788554	1	0	0	0	LIGADURA DE FAV	4	2019-05-20	4	ADAMASTOR	3	1	62	1	90	0	0	0	1	1	0	0	0	0	0	0	1	0	0	0	0	0	0	0	0	0	0		0	0	0	0	0	0	0	0	1	0
1		0.0892937	0	0	1	0	DESBRIDAMENTO CIRURGICO	2	2019-03-26	4	ADAMASTOR	3	1	66	1	45	0	0	0	1	1	0	0	1	1	0	1	1	0	0	0	0	1	1	0	0	0	0		0	1	0	0	1	0	0	0	1	0
1		0.0717085	1	0	3	1	GLOSSECTOMIA PARCIAL	10	2019-11-20	10	GABRIEL	3	0	64	3	60	0	0	0	0	1	1	1	1	1	0	1	1	0	0	0	0	1	0	0	1	0	0	0	0	1	0	0	0	0	0	1	0	0
1		0.0742954	0	0	1	0	RESSECÇÃO DE TUMOR OSSEO	9	2019-10-31	5	MACEDO	3	1	71	2	387	0	1	1800	0	1	0	0	1	0	0	1	0	0	0	0	0	0	0	0	1	0	0	0	1	0	0	0	0	0	0	0	0	0
1	35	0.26531	1	0	1	0	EXPLORATIVE LAPAROTOMY	4	2019-05-09	2	CLEBER	3	1	78	3	130	1	0	200	1	1	0	0	0	0	0	0	0	0	0	0	0	0	0	0	0	0	0		0	0	0	0	0	0	0	0	0	0
1	36	0.0652216	3	0	3	0	PANHYSTERECTOMY	9	2019-10-31	11	VALENTINO	3	0	61	3	255	0	0	0	0	1	0	0	0	0	0	0	0	0	0	0	0	0	0	0	1	0	0	0	0	1	0	0	1	0	0	0	0	0
1		0.221617	6	0	3	1	AMPUTACAO SUPRACONDILIANA	1	2019-02-15	4	ADAMASTOR	4	1	58	2	70	0	0	0	0	1	1	1	1	1	1	1	1	1	0	0	0	1	0	0	0	0	0		0	0	0	0	0	0	0	0	1	0
1		0.0532913	1	0	1	1	RTU DE PROSTATA	8	2019-09-12	6	BRASIL	3	0	92	2	45	0	0	0	0	1	0	0	1	0	0	1	1	0	0	0	0	1	0	0	0	0	0	0	0	0	0	0	0	0	0	0	0	0
1		0.124549	1			1	ILEOSTOMIA	1	2019-02-06	2	DAMIN	3	0	82	3	60	0	0	0	0	0	0	1	0	0	0	0	0	0	0	0	0	0	0	1	0	1	0		0	0	0	0	0	0	0	0	0	0
1		0.0556109	2	0	1	1	BYPASS F-P	2	2019-03-01	4	ADAMASTOR	3	0	56	3	120	0	0	0	0	0	0	1	0	0	0	0	0	0	0	0	0	0	0	0	1	0	0		0	1	0	0	0	0	0	0	0	0
1		0.0556109	2	0	1	1	BYPASS FEMORO-FEMORAL	10	2019-11-25	4	ADAMASTOR	3	0	56	3	130	0	0	0	0	0	0	1	0	0	0	0	0	0	0	0	0	0	0	0	1	0	0	0	0	1	0	0	0	0	0	0	0	0
1		0.0892163	2	0	1	1	BYPASS FEMORO-POPLITEO	10	2019-11-13	4	SHARBEL	3	0	71	3	150	0	0	0	0	1	0	1	1	0	0	1	0	0	0	0	0	0	0	1	0	1	0	0	0	1	0	0	1	0	0	0	1	0
1		0.343989	2	0	3	1	AMPUTACAO SUPRACONDILIANA	6	2019-07-26	4	ADAMASTOR	4	1	76	2	60	0	0	0	0	1	0	1	0	0	0	0	0	0	0	0	0	0	0	1	0	1	0	0	0	1	0	0	0	0	0	0	0	1
1		0.0740001	2	0	1	1	PROSTATECTOMIA RADICAL	7	2019-08-23	6	BRASIL	3	0	65	3	305	0	1	1500	0	1	0	0	0	0	0	0	0	0	0	0	0	0	0	0	0	0	0	0	0	0	0	0	0	0	0	0	0	0
1		0.687946	2			1	DRENAGEM HEMATOMA SUBDURAL	13	2020-02-06	9	APIO	4	1	81	3	40	0	0	0	0	1	0	0	0	0	0	0	1	0	0	0	0	0	0	0	0	1	0	0	0	0	0	0	0	0	0	0	0	0
1		0.107612	1	0	2	0	AMPUTACAO SUPRACONDILIANA	2	2019-03-30	4	ADAMASTOR	3	1	83	2	54	0	0	0	1	1	0	0	0	0	0	0	1	0	1	0	0	1	0	0	0	1	0		1	1	0	0	0	0	0	1	0	0
1		0.0812842	1	0	2	0	BYPASS F-P	8	2019-09-02	4	ADAMASTOR	3	0	68	3	140	0	0	0	0	1	0	1	0	0	0	0	0	0	0	0	0	0	0	0	0	1	0	0	0	0	0	0	1	0	0	0	0	0
1		0.314092	1	0	1	1	RESSUTURA DE PAREDE	1	2019-02-06	1	RICHARD	3	1	85	3	75	0	0	0	0	1	0	0	0	0	0	0	1	0	0	0	0	0	0	0	0	0	0		0	0	0	0	0	0	0	0	0	0
1		0.0841852	1			1	RTU DE BEXIGA	11	2019-12-10	6	BRASIL	3	1	75	2	60	0	0	0	0	1	0	0	0	0	0	0	0	0	0	0	0	0	0	0	0	1	0	0	0	0	1	0	0	0	0	0	0	1
1		0.124653	1			1	NEFROSTOMIA	2	2019-03-02	6	BERGER	3	1	77	1	50	0	0	0	1	1	0	0	0	0	0	0	0	0	0	0	0	1	0	0	0	1	0		0	0	0	0	0	0	0	0	0	0
1		0.117436	1	0	1	1	DRENAGEM DE ABSCESSO PERINEAL	8	2019-09-25	6	BERGER	3	1	75	1	60	0	0	0	0	1	0	0	0	0	0	0	0	0	0	0	0	0	0	0	0	1	0	0	0	0	0	1	1	0	0	0	0	0
1		0.0717085	4	0	3	1	BYPASS FEMORO-FEMORAL	6	2019-07-01	4	ADAMASTOR	3	0	64	3	220	0	1	800	0	1	0	1	0	0	0	0	0	0	0	0	0	0	0	0	0	1	0	0	0	1	0	0	0	0	0	0	0	0
1		0.120998	1	0	0	1	COLOCAÇÃO DE DUPLO J	3	2019-04-16	6	BRASIL	3	1	76	1	10	0	0	0	1	1	0	0	0	0	0	0	0	0	0	0	0	0	0	0	0	0	0		0	1	0	0	0	0	0	0	0	0
1	37	0.0538557	1	0	1	0	GASTROPLASTY	2	2019-03-14	1	MANOEL	3	0	55	3	120	0	0	0	0	1	0	0	0	0	0	0	0	0	0	0	0	0	0	0	0	0	0		0	0	0	0	1	0	0	1	0	0
1		0.0631833	3	1	0	0	BYPASS FEMORO-POPLITEO	4	2019-05-27	4	ADAMASTOR	3	0	60	3	165	0	0	0	0	1	0	1	0	0	0	0	0	0	0	0	0	0	0	1	1	0	0		0	0	0	0	0	0	0	0	0	0
1		0.0763588	1	0	1	1	SEGMENTECTOMIA PULMONAR	4	2019-05-03	7	MAURICIO	3	0	66	3	240	0	0	0	0	1	0	0	1	0	0	1	1	0	0	0	0	0	0	0	0	1	0		0	0	0	0	0	0	0	0	0	0
1		0.0719954	1	0	1	1	COLECISTECTOMIA VIDEOLAPAROSCOPICA	8	2019-09-15	3	OLY	3	1	70	2	120	1	0	0	0	1	0	0	1	0	0	0	0	0	0	0	0	0	0	1	1	0	0	0	0	0	0	0	1	0	0	0	1	0
1	38	0.0673208	1	0	1	0	GASTROPLASTY	7	2019-08-15	1	MANOEL	3	0	62	3	80	0	0	0	0	1	0	0	0	0	0	0	0	0	0	0	0	0	0	0	0	0	0	0	0	0	0	0	1	0	0	1	0	0
1		0.107178	6	0	0	1	BRONCOSCOPIA RIGIDA	5	2019-06-05	7	MAURICIO	4	0	64	2	8	0	0	0	0	1	0	1	1	0	0	1	0	0	0	0	0	0	0	0	0	1	0		0	1	0	0	0	0	0	1	0	0
1		0.100876	1	0	1	1	PROSTATECTOMIA RADICAL	10	2019-11-26	6	BRASIL	3	0	75	3	270	0	1	900	0	1	0	0	1	0	0	0	1	0	0	0	0	0	0	0	0	1	0	0	0	0	0	0	0	0	0	0	0	0
1		0.0787863	1	0	1	0	REINTERVENCAO BYPASS	1	2019-02-21	4	ADAMASTOR	3	0	67	3	250	0	1	540	0	1	0	1	0	0	0	0	0	0	0	0	0	1	0	1	0	1	0		0	0	0	0	1	0	0	0	0	0
1	39	0.0774545	3			1	EXPLORATIVE LAPAROTOMY	2	2019-03-30	2	DAMIN	3	1	35	3	60	0	0	0	0	0	0	0	0	0	0	0	0	0	0	0	0	0	0	0	0	0	0		0	0	0	0	0	0	0	0	0	0
1		0.161798				0	OSTEOSSINTESE FEMUR	9	2019-10-22	5	MARCZYK	4	0	78	2	118	0	0	0	0	1	0	0	0	0	0	0	0	0	0	0	0	0	0	0	0	0	0	0	0	0	1	0	0	0	0	0	0	0
1		0.168636	1	0	2	0	EMBOLECTOMIA	10	2019-11-20	4	ADAMASTOR	3	1	61	3	120	0	0	0	0	0	0	1	0	0	0	0	0	0	0	0	0	0	0	1	1	0	0	0	0	0	0	0	0	0	0	0	0	0
1		0.0802092	2	0	1	0	EXERESE LESÃO EM VULVA	9	2019-10-17	11	VALENTINO MAGNO	3	0	94	1	30		0	0	0	1	0	0	1	0	0	1	0	0	0	0	0	0	0	0	0	0	0	0	0	0	0	0	0	0	0	0	0	0
1		0.165988	4	1	1	1	FÍSTULA ARTERIO-VENOSA FAV MSE	7	2019-08-26	4	ADAMASTOR	4	0	68	1	210	0	0	0	0	1	0	1	1	1	0	0	1	0	0	1	0	0	0	0	0	1	0	0	0	0	0	0	0	0	0	0	0	1
1		0.172799	4	2	1	0	ANASTOMOSE BILIO-DIGESTIVA	3	2019-04-03	3	CLEBER	4	0	43	3	240	0	1	790	0	0	0	0	0	0	0	0	0	0	0	1	0	0	0	0	0	0	0		0	0	0	0	0	0	0	0	1	0
1		0.0612046	1	0	3	0	REVISÃO DE ARTROPLASTIA QUADRIL	6	2019-07-04	5	MACEDO	3	0	59	3	130	0	1	900	0	0	0	0	0	0	0	0	0	0	0	0	0	0	0	1	1	0	0	0	0	0	0	0	0	0	0	0	0	0
1		0.0787863	6	0	1	1	REVISAO BYPASS	10	2019-11-20	4	ADAMASTOR	3	0	67	3	180	0	1	550	0	1	0	1	0	0	0	0	0	0	0	0	0	0	0	0	0	0	0	0	0	1	0	0	1	0	0	1	0	0
1		0.0948859	1			0	RETIRADA CISTO HEPATICO	13	2020-02-05	3	CLEBER	3	0	73	3	165	0	0	0	0	1	0	0	0	0	0	0	0	0	0	0	0	0	0	0	0	0	0	0	0	0	0	0	0	0	0	0	0	0
1		0.0787863	2	0	1	1	LOBECTOMIA PULMONAR	3	2019-04-17	7	MAURICIO	3	0	67	3	420	0	0	0	0	1	0	0	0	0	0	0	0	0	0	0	0	0	0	1	0	1	0		0	1	0	0	0	0	0	0	0	1
1	40	0.0652216	1	0	1	1	ENTERECTOMY	3	2019-04-04	2	DAMIN	3	0	61	3	322	1	1	850	1	0	0	0	0	0	0	0	0	0	0	0	0	0	0	0	0	0	0		0	1	0	0	0	0	0	0	0	0
1		0.0704728	1	1	0	1	AMPUTACAO SUPRACONDILIANA	9	2019-10-15	5	MARCZYK	4	1	19	2	79	0	0	0	1	0	0	0	0	0	0	0	0	0	0	0	0	0	1	0	0	1	0	0	1	0	0	0	0	0	0	0	0	1
1		0.0614523	1	0	1	0	ARTROPLASTIA COXO-FEMORAL	6	2019-07-01	5	GALIA	3	1	65	2	38	0	0	0	0	1	0	0	1	0	0	1	0	0	0	0	0	0	0	1	0	1	0	0	0	0	0	0	0	0	0	0	0	1
1	41	0.314092	4	0	3	1	GASTROENTEROANASTOMOSIS	5	2019-06-14	1	RICHARD	3	1	85	3	100	0	0	0	0	1	0	0	1	1	0	1	0	0	0	0	0	0	0	0	0	1	0		1	1	1	0	0	0	0	0	0	0
1		0.271975	1	0	0	1	BYPASS FEMORO-POPLITEO	4	2019-05-29	4	ADAMASTOR	3	1	79	3	130	0	0	400	0	1	0	1	0	0	0	0	0	0	0	0	0	0	0	1	0	1	0		0	0	0	0	0	0	0	1	0	0
1		0.11049	1	0	1	1	LARINGECTOMIA TOTAL + ESVAZIAMENTO CERVICAL	8	2019-09-12	10	CELSO	3	0	78	3	277	0	0	0	0	0	0	0	0	0	0	0	0	0	0	0	0	0	0	1	0	1	0	0	0	0	0	0	0	0	0	0	0	1
1		0.136078	1	0	1	1	MAXILETOMIA	8	2019-09-18	10	GERSON	3	0	85	3	168	0	0	0	0	1	0	0	0	0	0	0	0	0	0	0	0	0	0	0	0	0	0	0	0	1	0	0	0	0	0	0	0	0
1	42	0.050501	0	1	1	0	BILIO-DIGESTIVE BYPASS	4	2019-05-29	3	CLEBER	3	0	53	3	270	0	0	0	0	1	0	0	0	0	0	0	0	0	0	0	0	0	0	0	1	0	0		0	0	0	0	0	0	0	0	1	1
1		0.0812677	2	0	1	1	COLECISTECTOMIA VLP	6	2019-07-15	3	JADER	4	0	55	2	60	0	0	0	0	0	0	0	1	0	0	1	0	0	0	0	0	0	0	0	0	0	0	0	0	0	0	0	0	0	0	0	1	0
1		0.0595243	1	1	1	1	AMPUTACAO INFRACONDILIANA	2	2019-03-28	4	ADAMASTOR	3	1	64	2	45	0	0	0	0	0	0	1	0	0	0	0	0	0	0	0	0	0	0	0	1	0	0		0	0	0	0	0	0	0	0	0	0
1	43	0.0631833	2	0	1	1	GASTROPLASTY	1	2019-02-12	1	MANOEL	3	0	60	3	120	0	0	0	0	1	0	0	0	0	0	0	0	0	0	0	0	0	0	0	0	1	0		0	0	0	0	1	1	0	0	0	0
1		0.0982204	1	0	3	0	OSTEOSSINTESE FEMUR	6	2019-07-25	5	MACEDO	3	1	80	2	125	0	0	0	0	1	0	0	0	0	0	0	0	0	0	0	0	1	0	0	0	0	0	0	1	1	1	0	0	0	0	0	0	0
1		0.128403	6	0	2	0	DESBRIDAMENTO CX	1	2019-02-20	6	JADER	3	1	78	1	50	0	0	0	0	1	0	0	1	0	1	0	1	0	0	0	0	0	0	0	0	0	0		0	0	0	0	0	0	0	0	0	0
1	44	0.108685	0	0	0	1	EXPLORATIVE LAPAROTOMY	4	2019-05-01	2	CORSO	3	1	46	3	120	1	0	0	1	1	0	0	0	0	0	0	0	0	0	0	0	0	0	0	0	1	0		0	0	0	0	0	0	0	0	0	0
1		0.0892163	1	0	1	0	PROSTATECTOMIA RADICAL	5	2019-06-18	6	BRASIL	3	0	71	3	150	0	1	920	0	1	0	0	0	0	0	0	0	0	0	0	0	0	0	0	0	0	0	0	0	0	0	0	0	0	0	0	0	0
1	45	0.0838541	1	0	2	0	PARTIAL COLECTOMY	4	2019-05-06	2	MAURICIO	3	0	69	3	90	0	0	0	0	0	0	0	0	0	0	0	0	0	0	0	0	0	0	0	0	1	0		0	0	0	0	0	0	0	1	0	0
1	46	0.0812842	1	0	1	0	RECTOSIGMOIDECTOMY	4	2019-05-20	2	PAULO	3	0	68	3	190	0	0	0	0	1	0	0	0	0	0	0	0	0	0	0	0	0	0	0	0	0	0		0	0	0	0	0	0	0	1	0	0
1		0.0787863	1	0	1	1	PROSTATECTOMIA RADICAL	1	2019-02-22	6	BRASIL	3	0	67	3	180	0	1	700	0	1	0	0	0	0	0	0	0	0	0	0	0	0	0	0	0	1	0		0	1	0	0	0	0	0	1	0	0
1		0.0595243	1	0	1	1	AMPUTACAO SUPRACONDILIANA	9	2019-10-25	4	ADAMASTOR	3	1	64	2	80	0	0	0	1	0	0	1	0	0	0	0	0	0	0	0	0	0	0	0	1	0	0	0	0	0	0	0	0	0	0	0	0	1
1		0.0812842	1	0	1	1	BYPASS FEMORO-FEMORAL	10	2019-11-11	4	ADAMASTOR	3	0	68	3	240	0	0	200	0	1	0	1	1	0	0	0	1	0	0	0	0	1	0	1	0	1	0	0	0	0	0	0	0	0	0	0	0	0
1		0.060568	2	0	2	0	ARTROPLASTIA COXO-FEMORAL	3	2019-04-25	5	MACEDO	3	0	96	2	60	0	0	0	0	1	0	0	0	0	0	0	0	0	0	0	0	0	0	0	0	0	0		1	0	1	0	0	0	0	0	0	0
1	47	0.0864976	0	0	2	0	GASTROPLASTY	5	2019-06-25	1	MANOEL	3	0	70	3	79	0	0	0	0	1	0	0	0	0	0	0	0	0	0	0	0	0	0	0	0	0	0	0	0	0	0	0	1	1	0	1	0	0
1		0.0694826	1	0	1	1	BYPASS FEMORO-POPLITEO	6	2019-07-26	4	ADAMASTOR	3	0	63	3	150	0	0	0	0	1	0	1	1	0	0	1	1	0	0	0	0	0	0	0	0	1	0	0	0	1	0	0	0	0	0	0	1	0
1	48	0.0740001	1	0	3	0	RECTOSIGMOIDECTOMY	8	2019-09-05	2	ALCEU	3	0	65	3	240	0	0	0	0	1	0	0	0	0	0	0	0	0	0	0	0	0	0	0	0	0	0	0	0	0	0	0	0	0	0	0	0	0
1		0.100876	1	0	1	0	SEGMENTECTOMIA PULMONAR	7	2019-08-21	7	MAURICIO SAUERESSIG	3	0	75	3	150	0	0	0	0	1	0	0	0	0	0	0	0	0	0	0	0	0	0	0	0	0	0	0	0	0	0	0	0	0	0	0	0	0
1		0.183358	1	0	0	1	JEJUNOSTOMIA	8	2019-09-04	2	CLEBER	4	1	51	2	120	0	0	0	0	1	0	0	1	0	0	0	0	0	0	0	0	0	0	0	0	1	1	0	1	0	0	0	0	0	1	0	0	1
1		0.0868381	4	0	1	1	COLECISTECTOMIA VLP	5	2019-06-18	3	LUIZ FELIPE	3	1	76	2	125	0	0	0	0	1	0	0	0	0	0	0	0	0	0	0	0	0	0	1	0	1	0	0	0	0	0	0	0	0	0	0	1	0
1		0.0838541	1	0	1	1	ENDARTERECTOMIA FEMORAL E ANGIOPLASTIA	7	2019-08-12	4	ADAMASTOR	3	0	69	3	85	0	0	0	0	0	0	1	1	0	0	1	0	0	0	0	0	0	0	0	0	1	0	0	0	0	0	0	0	0	0	0	1	1
1	49	0.0892163	4	0	1	1	RECTOSIGMOIDECTOMY	7	2019-08-08	2	DAMIN	3	0	71	3	135	1	0	0	0	0	0	0	0	0	0	0	0	0	0	0	0	0	0	0	0	1	0	0	0	0	0	1	0	1	0	0	0	0
1	50	0.0694826	2	0	1	1	BILIO-DIGESTIVE BYPASS	3	2019-04-10	3	CLEBER	3	0	63	3	600	0	1	700	0	1	0	0	0	0	0	0	0	0	0	0	0	0	0	0	0	0	0		0	0	0	0	0	0	0	0	0	0
1	51	0.0574199	3			0	GASTROPLASTY	12	2020-01-14	1	MANOEL	3	0	57	3	100	0	0	0	0	1	0	0	0	0	0	0	0	0	0	0	0	0	0	0	0	0	0	0	0	0	0	0	1	1	0	1	0	0
1		0.183391	2	0	1	0	EMBOLECOTOMIA MMSS	3	2019-04-02	4	ADAMASTOR	3	1	64	3	120	0	0	0	0	0	0	1	0	0	0	1	0	0	1	0	0	0	1	1	1	0	0		0	1	0	0	0	0	0	0	0	0
1	52	0.0556109	1			1	EXPLORATIVE LAPAROTOMY	13	2020-02-12	2	CLEBER PINTO KRUEL	3	0	56	3	220	0	1	1194	0	0	0	0	0	0	0	0	0	0	0	0	0	0	1	0	0	0	0	0	0	0	0	0	0	0	0	0	0	0
1		0.0631833	3			0	LOBECTOMIA PULMONAR	12	2020-01-15	7	MAURICIO	3	0	60	3	420	0	0	198	0	0	0	0	0	0	0	0	0	0	0	0	0	0	0	0	1	0	0	0	0	0	0	0	0	0	0	0	0	0
1		0.100962	1	1	0	1	ORQUIECTOMIA BILATERAL	2	2019-03-21	6	BERGER	3	1	70	1	104	0	0	0	1	0	0	0	0	0	0	0	0	0	0	0	0	0	0	1	0	1	0		0	0	0	0	0	0	0	0	0	0
1		0.0812842	4	0	1	1	PROSTATECTOMIA RADICAL	6	2019-07-26	6	BERGER	3	0	68	3	128	0	0	0	0	1	0	0	0	0	0	0	0	0	0	0	0	1	0	0	0	0	0	0	0	0	0	0	0	0	0	0	0	0
1		0.0574199	3	0	1	1	BYPASS FEMORO-FEMORAL	5	2019-06-27	4	ADAMASTOR	3	0	57	3	100	0	0	0	0	0	0	1	0	0	0	0	0	0	0	0	0	0	0	1	1	0	0	0	0	0	0	0	0	0	0	0	0	0
1		0.188527	4	0	1	LAPAROTOMIA EXPLORADORA		8	2019-09-06	2	Cleber Rosito Pinto Kruel	3	1	65	3	65	0	0	0	0	1	0	0	0	0	0	0	0	0	0	0	0	0	0	0	0	0	0	0	0	0	0	0	1	0	0	0	0	0
1		0.265267	1	0	1	0	AMPUTACAO PODODACTILO	6	2019-07-08	4	MACEDO	4	1	65	2	40	0	0	0	1	1	0	0	0	0	0	0	0	0	0	0	0	0	0	0	0	0	0	0	0	0	0	0	1	0	1	0	0	0
1	53	0.0652216	2	0	0	0	GASTROPLASTY	2	2019-03-12	1	MANOEL	3	0	61	3	120	0	0	0	0	1	0	0	0	0	0	0	0	0	0	0	0	0	0	0	0	0	0		0	0	0	0	1	1	0	1	0	0
1		0.449051	1	0	2	1	COLECISTECTOMIA VLP	5	2019-06-08	3	OSVALDT	4	1	89	2	120	1	0	0	0	0	0	0	0	0	0	0	0	0	0	1	0	0	0	0	0	0	0		0	1	1	0	0	0	0	0	0	0
1		0.0787863	1	0	3	1	PROSTATECTOMIA VLP	2	2019-03-29	6	ROSITO	3	0	67	3	180	0	0	0	0	1	0	0	0	0	0	0	0	0	0	0	0	0	0	0	0	1	0		0	0	0	0	0	0	0	1	0	0
1	54	0.0612046	1	0	1	0	RECTOSIGMOIDECTOMY	11	2019-12-09	2	PAULO	3	0	59	3	195	0	0	0	0	0	0	0	0	0	0	0	0	0	0	0	0	0	0	0	0	0	0	0	0	0	0	0	0	0	0	0	0	0
1	55	0.0717085	1	0	0	1	BILIO-DIGESTIVE BYPASS	6	2019-07-10	3	CLEBER	3	0	64	3	195	1	1	900	0	0	0	0	0	0	0	0	0	0	0	0	0	0	0	1	1	0	0	0	0	0	0	0	0	0	0	0	0	1
1	56	0.113869	1	0	0	1	VIDEO LAPAROSCOPY ESOPHAGOMYOTOMY	10	2019-11-28	1	CORSO	3	0	79	3	165	0	0	0	0	0	0	0	0	0	0	0	0	0	0	0	0	0	0	1	0	1	0	0	0	0	0	0	0	0	0	0	0	0
1		0.110583	1	0	3	1	COLOCAÇÃO DE DUPLO J	3	2019-04-10	6	BERGER	3	1	73	1	30	0	0	0	1	1	0	0	0	0	0	0	0	0	0	0	0	1	0	0	0	1	0		1	1	0	0	0	0	0	0	0	0
1		0.0838541	4	0	1	1	LOBECTOMIA DIREITA	10	2019-11-08	7	MAURICIO	3	0	69	3	150	0	0	0	0	1	0	0	0	0	0	0	0	0	0	0	0	0	0	0	1	0	0	0	0	0	0	0	0	0	0	0	0	0
1		0.0717085	2	0	2	0	BYPASS OU TROMBOENDARTERECTOMIA AORTA-ILIACA	9	2019-10-01	4	luis francisco machado costa	3	0	64	3	160	0	0	0	0	0	0	1	0	0	0	0	0	0	1	0	0	0	0	0	0	1	0	0	0	0	0	0	0	0	0	0	0	0
1	57	0.0717085	1	0	0	1	RADICAL CYSTECTOMY	6	2019-07-15	6	BRASIL	3	0	64	3	255	0	0	0	0	0	0	0	0	0	0	0	0	0	0	0	0	0	0	1	0	1	0	0	0	0	0	0	0	0	0	0	0	1
1		0.0717085	5	0	1	1	BYPASS F-P	9	2019-10-23	4	SHARBEL BOUSTANY	3	0	64	3	120	0	0	0	0	1	0	1	0	0	0	0	0	0	0	0	0	0	0	1	0	1	0	0	0	0	0	0	0	0	0	0	0	0
1		0.0920118	1	0	2	1	BYPASS FEMORO-POPLITEO	9	2019-10-14	4	ADAMASTOR	3	0	72	3	330	0	0	0	0	1	0	1	0	0	0	0	0	0	0	0	0	0	0	0	0	1	0	0	0	1	0	0	0	0	0	0	1	0
1		0.277836	1			1	TRANSVERSOSTOMIA	5	2019-06-27	2	DAMIN	4	0	61	3	60	0	0	0	0	1	0	0	1	0	0	1	1	0	0	0	0	0	0	0	0	0	0	0	0	0	0	0	0	0	1	0	0	0
1	58	0.159336	1	0	3	1	EXPLORATIVE LAPAROTOMY	3	2019-04-24	2	MANOEL	3	1	59	3	130	0	0	0	0	1	0	0	0	0	0	0	0	0	0	0	0	0	0	0	0	1	0		0	0	0	0	0	0	0	0	0	0
1		0.0839272				1	FÍSTULA ARTERIO-VENOSA FAV MSE	13	2020-02-04	4	ADAMASTOR	3	1	64	1	60	0	1	500	0	1	0	1	0	0	0	0	1	0	0	0	0	0	0	0	0	1	0	0	0	0	0	0	0	0	0	1	0	0
1	59	0.0652216	1	0	1	1	HEPATECTOMY	9	2019-10-23	3	CLEBER KRUEL	3	0	61	3	225		0	294	0	1	0	0	0	0	0	0	0	0	0	0	0	0	0	0	0	0	0	0	0	0	0	0	1	0	0	0	0	0
1		0.424021	1	0	3	1	RTU DE BEXIGA	5	2019-06-25	6	BERGER	4	1	86	2	45	0	0	0	0	1	0	1	0	0	0	0	0	0	0	0	0	0	0	0	0	0	0	0	0	0	0	0	0	0	0	0	0	0
1	60	0.0612046	1	0	1	0	GASTROPLASTY	9	2019-10-15	1	CIRURGIA DIGESTIVA	3	0	59	3	180		0	0	0	1	0	0	0	0	0	0	0	0	0	0	0	0	0	0	0	0	0	0	0	1	0	0	1	1	0	0	0	0
1	61	0.0948859	1	0	1	0	BILIO-DIGESTIVE BYPASS	3	2019-04-15	3	OSVALDT	3	0	73	3	130	0	0	0	0	1	0	0	0	0	0	0	0	0	0	0	0	0	0	0	0	0	0		0	0	0	0	0	0	0	0	0	0
1		0.0790991	1	1	0	2	OSTEOSSINTESE FEMUR	10	2019-11-18	5	MACEDO	3	1	73	2	180	0	0	400	0	1	0	0	0	0	0	0	0	0	0	0	0	0	0	0	0	0	0	0	0	0	0	0	0	0	0	0	0	0
1		0.0812842	1	0	1	1	BYPASS F-P	3	2019-04-05	4	ADAMASTOR	3	0	68	3	180	0	0	0	0	1	0	1	0	0	0	0	0	0	0	0	0	0	0	1	0	1	0		0	0	0	0	0	0	0	0	0	0
1		0.191338	0			0	OSTEOSSINTESE DE FEMUR	12	2020-01-13	5	MACEDO	4	0	84	2	80	0	0	0	1	1	0	0	0	0	0	0	0	1	1	0	0	0	0	1	0	1	1	0	0	1	0	1	0	0	0	0	0	0
1		0.0592839	1	0	0	1	LOBECTOMIA PULMONAR ROBOTICA	8	2019-09-24	7	MAURICIO	3	0	58	3	516	0	0	150	0	1	0	0	1	1	0	1	0	0	0	0	0	0	0	0	1	0	0	0	0	0	0	0	0	0	0	0	0	1
1		0.233583	1	1	1	1	PROSTATECTOMIA RADICAL	2	2019-03-28	6	BERGER	3	1	73	3	155	0	1	505	0	1	0	0	1	0	0	1	0	0	0	0	0	0	0	0	1	0	0		0	0	0	0	0	0	0	0	0	0
1		0.124653	1	0	1	1	TRAQUEOSTOMIA	2	2019-03-11	10	GABRIEL	3	1	77	1	30	0	0	0	0	0	0	0	0	0	0	0	0	0	0	0	0	0	0	0	1	0	0		0	0	0	0	0	0	0	0	0	1
1		0.0948859	1	0	1	0	TORACOTOMIA EXPLORADORA	4	2019-05-08	7	MAURICIO	3	0	73	3	180	0	0	0	0	1	0	0	0	0	0	0	0	0	0	0	0	0	0	1	1	0	0		0	0	0	0	0	0	0	0	0	1
1		0.0740001	1	0	1	1	TRAQUEOPLASTIA	5	2019-06-19	10	GABRIEL	3	0	65	3	120	0	0	0	0	0	0	0	0	0	0	0	0	0	0	0	0	0	0	0	0	0	0	0	0	0	0	0	0	0	0	0	0	0
1		0.136078	1	0	2	0	LOBECTOMIA PULMONAR	6	2019-07-12	7	MAURICIO	3	0	85	3	230	0	1	500	0	1	0	0	0	0	0	0	0	0	0	0	0	0	0	0	0	0	0	0	0	0	0	0	0	0	0	0	0	0
1		0.0652216	1	0	1	1	LOBECTOMIA PULMONAR	1	2019-01-30	7	MAURICIO	3	0	61	3	470	0	1	500	0	0	0	0	0	0	0	0	0	0	0	0	0	0	0	0	0	0	0		0	0	0	0	0	0	0	0	0	1
1		0.0652216	1			1	LOBECTOMIA PULMONAR	12	2020-01-03	7	MAURICIO	3	0	61	3	240	0	0	0	0	0	0	0	0	0	0	0	0	0	0	0	0	0	0	1	0	1	0	0	0	0	0	0	0	0	0	0	0	0
1	62	0.188527	1			0	EXPLORATIVE LAPAROTOMY	11	2019-12-15	2	CLEBER ROSITO PINTO KRUEL	3	1	65	3	145	0	0	0	1	0	0	0	0	0	0	0	0	0	0	1	0	0	0	0	0	1	0	0	0	0	0	0	0	0	0	0	0	0
1	63	0.117337	1	0	2	1	PARTIAL COLECTOMY	2	2019-03-07	2	PAULO	3	0	80	3	240	0	0	0	0	1	0	0	0	0	0	0	0	0	0	0	0	1	0	0	0	0	0		0	0	0	0	0	0	0	0	0	0
1		0.0632397	1	0	1	1	LIGADURA DE FAV	7	2019-08-26	4	ADAMASTOR	3	1	55	1	24	0	0	0	0	1	0	0	0	0	0	0	0	0	0	0	0	0	0	0	0	1	0	0	0	0	0	0	0	0	0	0	0	0
1		0.0787863	1	1	2	0	BYPASS FEMORO-POPLITEO	8	2019-09-17	4	LUIZ FRANCISCO	3	0	67	3	300	0	0	300	0	1	0	1	0	0	0	0	1	0	0	0	0	0	0	0	1	0	0	0	0	0	0	0	0	0	0	0	0	0
1		0.0790991	1	0	2	0	COLECISTECTOMIA VLP	2	2019-03-27	4	OSVALDT	3	1	73	2	150	0	0	0	1	1	0	0	1	0	0	1	0	0	1	0	0	0	0	0	0	1	0		0	0	0	0	1	0	0	0	0	0
1	64	0.221655	1	0	1	1	EXPLORATIVE LAPAROTOMY	2	2019-03-06	2	TOTTI	3	1	71	3	89	0	0	0	0	0	0	0	0	0	0	0	0	0	1	0	0	0	0	0	0	1	0		0	0	0	0	0	0	0	0	0	0
1		0.107612	1	0	1	0	AMPUTACAO SUPRACONDILIANA	1	2019-02-23	4	ADAMASTOR	3	1	83	2	60	0	0	0	0	1	0	1	0	0	0	0	0	0	0	0	0	0	0	0	0	0	0		0	0	0	0	0	0	0	0	0	0
1	65	0.193772	5	0	1	1	EXPLORATIVE LAPAROTOMY	8	2019-09-12	2	CLEBER KRUEL	3	1	66	3	180	1	0	0	1	1	0	0	0	0	0	0	0	0	0	0	0	0	0	1	1	0	0	0	1	0	0	0	0	0	0	0	0	0
1		0.0631833	2	0	1	0	LOBECTOMIA PULMONAR	2	2019-03-13	7	MAURICIO	3	0	60	3	355	0	0	0	0	0	0	0	0	0	0	0	0	0	0	0	0	0	0	0	0	1	0		0	0	0	0	0	0	0	0	0	0
1		0.158731	4			0	SEGMENTECTOMIA PULMONAR	12	2020-01-08	7	MAURICIO	4	0	40	3	130	0	0	0	0	1	0	0	0	0	0	0	0	0	0	0	0	0	0	0	0	0	0	0	0	0	0	0	0	0	0	0	0	0
1		0.0652216	2	0	3	0	REVISÃO DE ARTROPLASTIA QUADRIL	10	2019-11-14	5	MACEDO	3	0	61	3	120	0	0	0	0	1	0	0	0	0	0	0	0	0	0	0	0	0	0	0	0	0	0	0	0	0	0	0	1	0	0	0	0	0
1		0.0812842	4	0	0	0	LOBECTOMIA PULMONAR	4	2019-05-22	7	MAURICIO	3	0	68	3	275	0	0	0	0	1	0	0	0	0	0	0	0	0	0	0	0	0	0	1	0	1	0		0	0	0	0	0	0	0	0	0	0
1		0.0920118	1	0	0	0	LOBECTOMIA PULMONAR	9	2019-10-11	7	CIRURGIA TORACICA	3	0	72	3	230	0	0	0	0	1	0	0	0	0	0	0	0	0	0	0	0	0	0	0	0	0	0	0	0	0	0	0	0	0	0	1	0	0
1		0.0707504	2	0	2	0	HERNIOPLASTIA UMBILICAL	7	2019-08-15	1	CLEBER	3	0	90	1	38	0	0	0	0	1	0	0	1	0	0	1	0	0	0	0	0	0	0	1	0	1	0	0	0	0	0	0	0	0	0	0	0	0
1	66	0.103995	2	0	3	0	RECTOSIGMOIDECTOMY	3	2019-04-17	2	DAMIN	3	0	76	3	180	0	0	0	0	1	0	0	1	1	0	1	0	0	0	1	1	0	0	0	0	1	0		0	0	0	0	0	0	0	0	0	0
1		0.0516053	0	0	1	1	RTU DE BEXIGA	8	2019-09-10	6	UROLOGIA	3	0	91	2	40	0	0	0	0	1	0	0	0	0	0	0	0	0	0	0	0	0	1	1	1	0	0	0	0	0	0	0	0	0	0	0	0	0
1	67	0.100876	6	0	2	1	partial GASTRECTOMY	6	2019-07-31	1	RICHARD	3	0	75	3	145	0	0	0	0	0	0	0	1	0	0	0	0	0	0	0	0	0	0	0	0	1	0	0	1	0	0	0	0	0	0	1	0	0
1		0.0576532	1	0	0	0	OSTEOSSINTESE FEMUR	7	2019-08-29	5	MACEDO	3	1	63	2	135	0	0	0	0	0	0	0	0	0	0	0	0	0	0	0	0	0	0	0	0	0	0	0	0	0	0	1	0	0	0	0	0	0
1		0.0864976	2	0	3	1	PROSTATECTOMIA RADICAL	5	2019-06-24	6	BRASIL	3	0	70	3	187	0	1	515	0	1	0	0	1	0	0	1	1	0	0	0	0	0	0	0	0	1	0	0	0	0	0	0	0	0	0	1	0	0
1		0.074	4			1	TRANSVERSOSTOMIA	13	2020-02-05	2	OSVALDT	3	0	65	3	115	0	0	0	0	0	0	0	0	0	0	0	0	0	0	0	0	0	0	0	0	0	0	0	0	0	0	0	0	0	0	0	0	0
1		0.0719954	1	0	1	1	DESBRIDAMENTO CX+TRAQUEO	1	2019-02-19	10	COLLARES	3	1	70	2	55	0	0	0	1	1	0	0	0	0	0	0	0	0	0	0	0	0	0	0	1	0	0		0	0	0	0	0	0	0	0	0	1
1		0.124549	2	0	1	1	ARTROPLASTIA COXO-FEMORAL	6	2019-07-29	5	GALIA	3	0	82	3	149	0	1	572	0	1	0	0	0	0	0	0	0	0	0	0	0	0	0	0	0	1	0	0	0	0	0	0	0	0	0	0	0	0
1	68	0.299661	1	0	1	1	EXPLORATIVE LAPAROTOMY	11	2019-12-09	2	ALCEU	3	1	83	3	160	0	0	0	0	1	0	0	0	0	0	0	0	0	0	0	0	0	0	0	0	0	0	0	0	0	0	0	0	0	0	0	0	0
1		0.0507077	2			0	OSTEOSSINTESE FEMUR	6	2019-07-03	5	MACEDO	3	1	59	2	93	0	0	0	0	1	1	0	0	0	0	0	0	0	0	0	0	0	1	0	0	0	0	0	0	0	0	0	0	0	0	0	0	0
1		0.320669	5	0	1	1	NEFROSTOMIA	1	2019-02-28	6	BRASIL	4	1	62	1	85	0	0	0	0	1	0	0	0	0	0	0	0	0	0	0	0	0	0	0	0	0	0		0	0	0	0	0	0	0	0	0	0
1		0.0652216	1	0	2	0	BYPASS F-P	1	2019-02-18	4	ADAMASTOR	3	0	61	3	180	0	1	650	0	1	0	1	0	0	0	0	0	0	0	0	0	1	0	0	1	0	0		0	0	0	0	0	0	0	0	0	0
1		0.100876	1	1	2	0	ARTRODESE TORÁCICA	8	2019-09-24	8	APIO	3	0	75	3	187	0	1	600	0	1	0	0	0	0	0	0	0	0	0	0	0	0	0	0	0	1	0	0	0	0	0	0	0	0	0	1	0	0
1	69	0.178364	1	0	1	1	EXPLORATIVE LAPAROTOMY	5	2019-06-30	2	MANOEL	3	1	63	3	15	1	0	0	0	0	0	0	0	0	0	0	0	0	0	0	0	0	0	0	0	1	0	0	0	0	0	0	0	0	0	0	0	0
1	70	0.154844	2	0	1	1	HEMICOLECTOMY	8	2019-09-11	2	CLEBER KRUEL	3	1	58	3	220	0	0	0	0	0	0	0	0	0	0	0	0	0	0	0	0	0	0	0	0	0	0	0	0	0	0	0	0	0	0	0	0	0
1	71	0.171245	1	0	1	1	COLECTOMY	5	2019-06-24	2	CONTU	3	0	93	3	120	0	0	0	0	1	0	0	0	0	0	0	0	0	0	0	0	0	0	0	0	0	0	0	0	0	0	0	0	0	0	0	0	0
1		0.0574199	1	0	1	0	SEGMENTECTOMIA PULMONAR	4	2019-05-15	7	MAURICIO	3	0	57	3	120	0	0	0	0	1	0	0	0	0	0	0	0	0	0	0	0	0	0	1	1	0	0		0	0	0	0	0	0	0	0	0	0
1		0.0742954	4	0	1	0	AMPUTACAO INFRACONDILIANA	11	2019-12-03	5	MACEDO	3	1	71	2	72	0	0	0	1	0	0	0	0	0	0	0	1	0	0	0	0	0	0	0	0	0	0	0	0	0	0	0	0	0	0	1	0	0
1		0.0673208	1	0	1	0	BYPASS F-F	7	2019-08-05	4	ADAMASTOR	3	0	62	3	100	0	0	0	0	1	0	1	0	0	0	0	0	0	0	0	0	0	0	0	0	1	0	0	0	0	0	0	0	0	0	1	0	0
1		0.0787863	2	0	0	0	LOBECTOMIA PULMONAR	3	2019-04-10	7	MAURICIO	3	0	67	3	240	0	0	0	0	1	0	0	1	1	0	0	0	0	0	0	0	0	0	1	1	0	0		0	0	0	0	0	0	0	0	0	0
1	72	0.137903	4	0	1	1	GASTROENTEROANASTOMOSIS	6	2019-07-10	1	OSVALDT	3	1	54	3	115	0	0	0	0	0	0	0	0	0	0	0	0	0	0	0	0	0	0	0	0	0	0	0	0	0	0	0	0	0	0	0	0	0
1		0.553238	5	0	0	1	EMBOLECTOMIA	5	2019-06-16	4	ADAMASTOR	4	1	64	3	40	0	0	0	0	1	0	1	1	0	0	1	1	0	0	0	0	1	0	0	0	1	0		0	1	0	0	0	0	0	0	0	0
1		0.113869	2	3	2	1	BYPASS FEMORO-POPLITEO	4	2019-05-21	4	ADAMASTOR	3	0	79	3	210	0	1	964	0	1	0	1	0	0	0	0	0	0	0	0	0	0	0	0	0	1	0		0	0	0	0	0	0	0	0	0	0
1		0.0948859	1	0	1	1	SEGMENTECTOMIA PULMONAR	6	2019-07-24	7	MAURICIO SAUERESSIG	3	0	73	3	215	0	0	0	0	1	0	0	0	0	0	0	0	0	0	0	0	0	0	0	0	0	0	0	0	1	0	0	0	0	0	1	0	0
1		0.0652216	1	0	2	0	BYPASS F-P	7	2019-08-19	4	ADAMASTOR	3	0	61	3	135	0	0	0	0	1	0	1	1	0	0	1	1	0	0	0	0	1	0	0	1	0	0	0	0	0	0	0	0	0	0	1	0	0
1		0.177703	2	0	1	1	JANELA PLEURO-PERICARDICA	3	2019-04-17	7	MAURICIO	4	0	44	3	120	0	0	0	0	0	0	0	0	0	0	0	1	0	0	0	0	1	0	0	0	0	0		0	0	0	0	0	0	0	0	0	0
1		0.227525	1	0	1	1	COLECISTECTOMIA VLP	6	2019-07-13	3	MANOEL	4	1	59	2	80	0	0	0	0	1	0	0	1	0	0	1	0	0	0	0	0	1	0	0	0	0	0	0	0	0	0	0	0	0	0	0	0	0
1	73	0.120518	2	0	0	0	RECTOSIGMOIDECTOMY	2	2019-03-21	2	PAULO	4	0	57	1	45	0	0	0	0	1	0	0	0	0	0	0	1	0	0	0	0	1	0	0	0	0	0		0	0	0	0	0	0	0	0	0	0
1	74	0.183391	2			0	EXPLORATIVE LAPAROTOMY	4	2019-05-22	2	CLEBER DARIO	3	1	64	3	150	0	0	0	1	1	0	0	0	0	0	0	0	0	0	0	0	0	0	0	0	0	0		0	0	0	0	0	0	1	0	0	0
1		0.0812842	0	0	1	0	BYPASS F-P	1	2019-02-28	4	ADAMASTOR	3	0	68	3	175	0	0	0	0	1	0	1	0	0	0	0	0	0	0	0	0	0	0	0	1	0	0		0	1	0	0	0	0	0	0	0	0
1		0.0523769	4	0	3	1	CORREÇÃO DE EVICERAÇÃO	1	2019-02-17	6	BRASIL	2	1	73	3	90	0	0	0	1	1	0	0	0	0	0	0	0	0	0	0	0	0	0	1	0	1	0		0	0	0	0	1	0	0	0	0	0
1		0.0592839	1	1	1	1	BYPASS F-P	6	2019-07-18	4	ADAMASTOR	3	0	58	3	150	0	0	0	0	1	0	1	1	0	0	1	0	0	0	0	0	0	0	0	0	1	0	0	0	0	0	0	0	0	0	0	0	0
1		0.233543	0	0	3	1	FECHAMENTO DE TRAQUEOSTOMIA	3	2019-04-03	10	MANOEL	4	1	60	2	25	0	0	0	0	1	0	0	0	0	0	0	0	0	0	0	0	0	0	1	0	1	0		0	1	0	0	0	0	0	0	0	0
1	75	0.163933	1			1	GASTROENTEROANASTOMOSIS	4	2019-05-26	1	CLEBER DARIO	3	1	60	3	95	0	0	0	0	0	0	0	0	0	0	0	0	0	0	0	0	0	0	0	0	1	0		0	0	0	0	0	0	0	0	0	0
1		0.0763588	1	0	1	0	MANDIBULECTOMIA	3	2019-04-17	10	GERSON	3	0	66	3	240	0	0	0	0	0	0	0	0	0	0	0	0	0	0	0	0	0	0	1	1	0	0		0	0	0	0	0	0	0	0	0	1
1		0.097924	1	0	1	1	DUPLO J	2	2019-03-28	6	ROSITO	3	1	69	1	75	0	0	0	1	0	0	0	0	0	0	0	0	0	0	0	0	0	0	0	0	1	0		0	0	0	0	0	0	0	0	0	0
1		0.0612593	1	0	1	1	COLOCAÇÃO DE DUPLO J	8	2019-09-30	6	BERGER	3	1	54	1	16		0	0	0	0	0	0	1	1	0	1	0	0	0	0	0	0	0	0	1	0	0	0	0	0	0	0	0	0	0	0	0	0
1	76	0.168636	4			0	EXPLORATIVE LAPAROTOMY	1	2019-02-04	2	DAMIN	3	1	61	3	110	1	0	0	0	1	0	0	0	0	0	0	0	0	0	0	0	0	0	0	0	0	0		0	0	0	0	1	0	0	0	0	0
1		0.0864976	1	1	2	1	BYPASS F-P	2	2019-03-13	4	SHARBEL	3	0	70	3	120	0	0	0	0	1	0	1	0	0	0	0	0	0	0	0	0	0	0	0	0	0	0		0	0	0	0	1	0	0	0	1	0
1		0.0574199	0	0	0	1	PROSTATECTOMIA RADICAL	2	2019-03-07	6	BERGER	3	0	57	3	180	0	1	567	0	0	0	0	1	1	0	1	0	0	0	0	0	0	0	0	1	0	0		0	0	0	0	0	0	0	0	1	1
1	77	0.0948859	1	0	1	0	RETROPERITONEAL LYMPHADENECTOMY	2	2019-03-01	6	BERGER	3	0	73	3	210	0	1	1700	0	0	0	0	0	0	0	0	0	0	0	0	0	0	0	0	1	0	0		0	0	0	0	0	0	0	0	0	0
1		0.0673208	0	0	0	1	LOBECTOMIA PULMONAR	4	2019-05-15	7	MAURICIO	3	0	62	3	370	0	1	500	0	0	0	0	0	0	0	0	0	0	0	0	0	0	0	1	0	1	0		0	0	0	0	0	0	0	0	0	1
1	78	0.193772	2	0	1	1	EXPLORATIVE LAPAROTOMY	3	2019-04-12	2	CLEBER	3	1	66	3	120	0	0	0	1	1	0	0	0	0	0	0	0	0	0	0	0	0	0	0	0	0	0		0	0	0	0	1	0	0	0	0	1
1		0.136078	2	0	2	0	RETIRADA CISTO HEPATICO	3	2019-04-17	3	CLEBER	3	0	85	3	180	0	0	0	0	0	0	0	0	0	0	0	0	0	0	0	0	0	0	0	0	0	0		0	0	0	0	0	0	0	0	0	0
1	79	0.188527	1	0	0	0	EXPLORATIVE LAPAROTOMY	6	2019-07-08	2	ALCEU	3	1	65	3	80	0	0	80	1	1	0	1	1	0	0	1	0	0	0	0	0	0	0	1	1	0	0	0	0	1	0	0	0	0	0	0	0	0
1	80	0.0838541	4	0	2	0	VLP GASTROPLASTY	4	2019-05-15	1	MANOEL TRINDADE	3	0	69	3	90	0	0	0	0	1	0	0	0	0	0	0	0	0	0	0	0	0	1	0	0	0	0		0	0	0	0	1	1	0	1	0	0
1	81	0.0864976	1	1	2	0	ABDOMINOPERINEAL AMPUTATION OF THE RECTUM	8	2019-09-04	2	DAMIN	3	0	70	3	170	0	1	1166	0	1	0	0	0	0	0	0	0	0	0	0	0	0	0	0	0	1	0	0	0	0	0	0	1	0	0	0	0	0
1		0.0763588	1	0	1	1	PROSTATECTOMIA RADICAL	3	2019-04-18	6	BERGER	3	0	66	3	140	0	1	509	0	0	0	0	0	0	0	0	0	0	0	0	0	0	0	0	0	1	0		0	0	0	0	0	0	0	0	0	0
1		0.0812842	1	1	1	1	ARTRODESE LOMBAR	9	2019-10-11	8	NEUROCIRURGIA	3	0	68	3	221	0	1	800	0	1	0	0	0	0	0	0	0	0	0	0	0	0	0	0	0	0	0	0	0	0	0	1	0	0	0	0	0	0
1		0.0816061	0	2	2	1	COLECISTECTOMIA VLP	9	2019-10-13	3	TOTTI	3	1	74	2	150		0	0	0	1	0	0	0	0	0	0	0	0	0	0	0	0	0	0	0	1	0	0	0	1	0	0	0	0	0	0	0	0
1		0.0865728	6			1	DRENAGEM DE ABSCESSO PERINEAL	11	2019-12-06	6	BERGER	3	1	65	1	75	0	0	0	0	1	0	0	0	0	0	0	1	0	0	0	0	0	0	0	0	0	0	0	0	0	0	0	0	0	0	0	1	0
1		0.0948859	1	0	3	1	LINFADENECTOMIA RADICAL CERVICAL	11	2019-12-12	10	ALCEU	3	0	73	3	110	0	0	0	0	0	0	0	0	0	0	0	0	0	0	0	0	0	0	1	0	1	0	0	0	0	0	0	0	0	0	0	0	0
1		0.0611919	1	0	0	1	BRONCOSCOPIA RIGIDA	4	2019-05-15	7	MAURICIO	4	0	46	2	60	0	0	0	0	0	0	0	0	0	0	0	0	0	0	0	0	0	0	0	0	1	0		0	0	0	0	0	0	1	0	0	1
1		0.0982204	4	0	1	0	AMPUTAÇÃO DE MEMBRO INFERIOR	5	2019-06-17	5	RICARDO	3	1	80	2	100	0	0	0	0	1	0	0	0	0	0	0	0	0	0	0	0	0	0	0	0	0	0		0	0	0	0	0	0	0	0	0	0
1	82	0.0717085	1	0	1	1	RADICAL CYSTECTOMY	1	2019-02-22	6	BERGER	3	0	64	3	310	0	1	1800	0	0	0	0	0	0	0	0	0	0	0	0	0	0	0	1	0	1	0		0	0	0	0	0	0	0	0	0	0
1		0.0816061	4	0	1	1	AMPUTACAO SUPRACONDILIANA	1	2019-02-14	4	ADAMASTOR	3	1	74	2	60	0	0	0	0	1	0	1	0	0	0	0	1	0	0	0	0	1	0	0	0	1	0		1	1	0	0	0	0	0	0	1	0
1	83	0.0652216	1	2	3	0	RECTOSIGMOIDECTOMY	1	2019-02-27	2	DAMIN	3	0	61	3	190	1	1	600	0	1	0	0	0	0	0	0	1	0	0	0	0	0	0	0	0	0	0		0	0	0	0	0	0	0	0	0	0
1		0.100876	1	0	1	1	BYPASS F-P	2	2019-03-11	4	ADAMASTOR	3	0	75	3	195	0	0	0	0	1	0	1	0	0	0	0	0	0	1	0	0	0	0	0	1	0	0		0	1	0	0	0	0	0	0	0	0
1	84	0.113869	1	0	1	1	RECTOSIGMOIDECTOMY	7	2019-08-28	2	RICHARD	3	0	79	3	110	0	0	0	0	0	0	0	0	0	0	0	0	0	0	0	0	1	0	0	0	0	0	0	0	1	0	0	0	0	0	0	0	0
1		0.170739	4	0	0	0	BIOPSIA LINFONODO	6	2019-07-24	10	GERSON	4	0	69	1	60	0	0	0	0	1	0	0	1	0	0	1	1	0	1	0	0	1	1	0	0	0	0	0	0	0	0	0	1	0	0	1	0	0
1	85	0.0812842	2	0	1	1	HEMICOLECTOMY	9	2019-10-14	2	DAMIN	3	0	68	3	300		0	300	0	0	0	0	0	0	0	0	0	0	0	0	0	0	0	0	0	0	0	0	0	0	0	0	0	0	0	0	0	0
1		0.113869	4	0	3	1	BYPASS SUBCLAVIA	10	2019-11-18	4	ADAMASTOR	3	0	79	3	255	0	0	200	0	1	0	1	1	0	0	1	0	0	0	0	0	0	0	1	0	1	0	0	0	0	0	0	0	0	0	0	0	0
1		0.0652216	4	0	3	1	PROSTATECTOMIA RADICAL	9	2019-10-03	6	BERGER	3	0	61	3	200		0	0	0	1	0	0	1	0	0	0	0	0	0	0	0	0	0	0	0	0	0	0	0	1	0	0	0	0	0	0	0	1
1		0.100962	1	0	2	1	DRENAGEM ABSCESSO ANAL	6	2019-07-25	2	DAMIN	3	1	70	1	70	1	0	0	0	1	0	0	0	0	0	0	0	0	0	0	0	0	0	0	0	0	0	0	1	1	1	0	0	0	0	0	0	0
1	86	0.0574199	0	0	1	0	HEMICOLECTOMY	5	2019-06-25	2	OLY	3	0	57	3	245	1	1	2300	0	0	0	0	0	0	0	0	0	0	0	0	0	0	0	0	0	0	0	0	0	0	0	0	0	0	0	0	0	0
1		0.0584814	6	0	1	1	PARATIREOIDECTOMIA	6	2019-07-11	10	ALCEU	3	0	84	1	60	0	0	0	0	1	0	0	0	0	0	0	0	0	0	0	0	0	0	0	0	0	0	0	1	1	1	0	0	0	0	0	0	0
1		0.0719954	0	0	0	1	AMPUTACAO PODODACTILO	1	2019-02-28	4	ADAMASTOR	3	1	70	2	60	0	0	0	0	1	0	1	1	1	0	1	1	0	0	0	0	0	0	0	0	0	0		0	0	0	0	0	0	0	0	1	0
1	87	0.157279	2	0	0	0	PARTIAL COLECTOMY	7	2019-08-28	2	MANOEL	3	0	90	3	180	0	0	0	0	0	0	0	0	0	0	0	0	0	0	0	0	0	0	0	0	0	0	0	0	0	0	0	0	0	0	0	0	0
1	88	0.215857	4	0	1	1	EXPLORATIVE LAPAROTOMY	1	2019-02-27	2	RICHARD	3	1	70	3	130	1	0	0	1	1	0	0	0	0	0	0	0	0	0	0	0	0	0	1	0	0	0		0	0	0	0	0	0	0	0	0	0
1		0.097924	1	2	0	1	CISTOSCOPIA	3	2019-04-03	6	BERGER	3	1	69	1	45	0	0	0	0	1	0	0	0	0	0	0	0	0	0	1	0	1	1	0	0	0	0		0	0	0	0	0	0	0	0	0	0
1		0.103974	2			1	JEJUNOSTOMIA	1	2019-01-31	2	CLEBER	4	0	63	2	60	0	0	0	0	0	0	0	0	0	0	0	0	0	0	0	0	0	0	0	0	1	0		0	0	0	0	0	0	0	0	0	1
1	89	0.09784	1	1	1	1	GASTRECTOMY	7	2019-08-21	1	RICHARD	3	0	74	3	160	0	0	0	0	1	0	0	0	0	0	0	0	0	0	0	0	1	0	0	0	1	0	0	0	0	0	0	0	0	0	0	0	0
1	90	0.14617	5	0	3	1	RECTOSIGMOIDECTOMY	4	2019-05-23	2	DAMIN	3	1	56	3	240	1	0	300	0	1	0	0	1	0	0	1	0	0	0	0	0	0	0	1	1	0	0		0	0	0	0	0	0	0	0	0	0
1	91	0.128296	0	0	0	0	COLECTOMY	1	2019-02-18	2	DAMIN	3	0	83	3	110	0	0	0	0	0	0	0	0	0	0	0	0	0	0	0	0	0	0	0	0	0	0		0	0	0	0	0	0	0	0	0	0
1		0.0740001	2	0	1	1	BYPASS FEMORO-POPLITEO	4	2019-05-20	4	ADAMASTOR	3	0	65	3	180	0	0	0	0	1	0	1	0	0	0	0	0	0	0	0	1	0	0	0	1	0	0		0	0	0	0	0	0	0	0	1	0
1		0.0864976	2	0	0	0	JANELA PLEURO-PERICARDICA	9	2019-10-30	7	MAURICIO	3	0	70	3	85	0	0	0	0	1	0	0	0	0	0	0	0	0	0	0	0	1	0	0	0	0	0	0	0	0	0	0	0	0	0	0	0	0
1		0.432328	1	1	1	1	AMPUTACAO SUPRACONDILIANA	1	2019-02-04	4	ADAMASTOR	4	1	87	2	65	0	0	0	0	1	0	1	1	0	1	1	1	0	0	0	0	0	0	0	0	0	0		0	0	0	0	0	0	0	1	0	0
1		0.0892163	4	0	1	1	BYPASS F-P	7	2019-08-09	4	ADAMASTOR	3	0	71	3	380	0	0	0	0	1	0	0	0	0	0	0	0	0	0	0	0	0	0	0	0	0	0	0	0	0	0	0	0	0	0	0	0	0
1	92	0.0574199	2	0	1	0	EXPLORATIVE LAPAROTOMY	1	2019-02-14	11	VALENTINO	3	0	57	3	270	1	1	2211	0	0	0	0	0	0	0	0	0	0	0	0	0	0	0	0	0	0	0		0	0	0	0	0	0	0	0	0	0
1	93	0.130032	1	0	0	1	EXPLORATIVE LAPAROTOMY	1	2019-02-17	2	CARLOS OTAVIO CORSO	3	1	52	3	120	1	0	0	0	0	0	0	0	0	0	0	0	0	0	0	0	0	0	0	1	0	0		0	0	0	0	0	0	0	0	0	1
1	94	0.0694826	1	0	2	0	EXPLORATIVE LAPAROTOMY	2	2019-03-28	11	VALENTINO	3	0	63	3	90	0	0	0	0	1	0	0	1	1	0	1	1	0	0	0	0	0	0	0	0	0	0		0	1	0	0	0	0	0	0	1	0
1	95	0.0948859	6	0	3	0	RADICAL CYSTECTOMY	6	2019-07-11	6	ROSITO	3	0	73	3	315	0	0	200	0	0	0	0	0	0	0	0	0	0	0	0	0	0	0	0	0	1	0	0	0	0	0	0	0	0	0	0	0	0
1	96	0.0763588	0	0	0	1	RECTOSIGMOIDECTOMY	5	2019-06-19	2	DAMIN	3	0	66	3	240	0	0	0	0	0	0	0	0	0	0	0	0	0	0	0	0	0	0	0	0	1	0	0	0	0	0	0	0	0	0	0	0	1
1	97	0.09784	1	0	1	1	RECTOSIGMOIDECTOMY	10	2019-11-27	2	RICHARD	3	0	74	3	230	0	0	0	0	1	0	0	0	0	0	0	0	0	0	0	0	0	0	0	1	0	0	0	0	0	0	0	0	0	0	0	0	0
1		0.144227	0	0	2	0	OSTEOTOMIA FEMUR	1	2019-01-31	5	CARLOS	4	0	74	2	60	0	0	0	0	1	0	0	0	0	0	0	0	0	0	0	1	0	0	0	0	0	0		1	1	0	0	0	0	0	0	0	0
1		0.0521529	1	0	0	1	LINFADENECTOMIA RADICAL CERVICAL	2	2019-03-19	10	GERSON	3	0	54	3	360	0	0	0	0	0	0	0	0	0	0	0	0	0	0	0	0	0	0	0	1	0	0		0	0	0	0	1	0	0	0	0	1
1		0.0595243	1	0	1	0	TRANSVERSOSTOMIA	9	2019-10-03	2	DAMIN	3	1	64	2	55		0	0	0	0	0	0	0	0	0	0	0	0	0	0	0	0	0	0	0	1	0	0	0	0	0	0	0	0	1	0	0	0
1		0.350705	1	0	1	1	PROSTATECTOMIA RADICAL	2	2019-03-27	6	BRASIL	4	0	71	3	255	0	1	2160	0	1	0	0	0	0	0	0	0	0	0	0	0	0	0	0	1	0	0		0	1	0	0	0	0	0	0	0	0
1		0.336374	1	0	2	1	TRAQUEOSTOMIA	1	2019-02-10	7	MAURICIO	4	1	75	2	30	0	0	0	0	1	0	0	0	0	0	0	0	0	0	0	0	0	0	1	0	1	0		0	0	0	0	0	0	0	0	0	0
1	98	0.166483	1	0	2	0	RECTOSIGMOIDECTOMY	6	2019-07-15	2	PAULO	3	0	92	3	160	0	0	0	0	0	0	0	0	0	0	0	0	0	0	0	0	0	0	0	0	0	0	0	1	0	1	0	0	0	1	0	0	0
1	99	0.107199	1	1	2	0	HEMICOLECTOMY	2	2019-03-26	2	MANOEL	3	0	77	3	180	1	0	250	0	1	0	0	0	0	0	0	0	0	0	0	0	1	0	0	0	0	0		0	0	0	0	1	0	0	1	0	0
1		0.224824	2	0	2	0	OSTEOSSINTESE FEMUR	1	2019-02-28	5	MACEDO	4	0	90	2	180	0	0	0	0	0	0	0	0	0	0	0	0	0	0	0	0	0	0	0	0	0	0		1	0	0	0	0	0	0	0	0	0
1	100	0.128296	3	0	1	0	RETROPERITONEAL TUMOR EXERESIS	10	2019-11-21	1	ALCEU	3	0	83	3	130	0	0	0	0	0	0	0	0	0	0	0	0	0	0	0	0	0	0	0	0	0	0	0	0	0	0	0	0	0	0	0	0	0
1	101	0.0838541	4	0	2	0	PARTIAL NEPHRECTOMY	3	2019-04-23	6	BRASIL	3	0	69	3	240	0	1	550	0	0	0	0	1	1	0	0	0	0	0	0	0	0	0	0	1	0	0		0	0	0	0	0	0	0	0	0	0
1		0.107199	1	0	1	1	PROSTATECTOMIA SIMPLES	5	2019-06-06	6	BRASIL	3	0	77	3	120	0	0	300	0	1	0	0	0	0	0	0	0	0	0	0	0	0	0	0	1	0	0		0	0	0	0	0	0	0	0	0	0
1		0.0841852	4	0	1	1	ARTROPLASTIA COXO-FEMORAL	1	2019-02-28	5	MACEDO	3	1	75	2	120	0	0	0	0	1	0	0	0	0	0	0	0	0	1	0	0	0	0	1	0	1	0		1	1	0	0	0	0	0	0	0	1
1		0.0813553	0	0	1	1	NEFROSTOMIA	2	2019-03-03	6	BRASIL	3	1	63	1	90	0	0	0	1	0	0	0	0	0	0	0	0	0	0	0	0	0	0	1	1	0	0		0	0	0	0	0	0	0	0	0	0
1		0.0892937	0	0	1	1	DRENAGEM DE QUADRIL	2	2019-03-07	5	MACEDO	3	1	66	1	70	0	0	0	1	1	0	0	0	0	0	0	0	0	0	0	0	0	0	0	0	0	0		1	0	0	0	0	0	0	1	0	0
1		0.161345	2			0	BIOPSIA DE UMERO	2	2019-03-27	5	MACEDO	4	0	67	1	30	0	0	0	1	1	0	0	0	0	0	0	0	0	0	0	0	0	0	0	0	0	0		1	0	0	0	0	0	0	1	0	0
1	102	0.0920118	1	0	1	1	RECTOSIGMOIDECTOMY	4	2019-05-15	2	DAMIN	3	0	72	3	240	0	0	200	0	1	0	0	1	0	0	1	0	0	0	0	0	0	0	0	0	1	0		0	0	0	0	0	0	0	0	0	0
1	103	0.0892163	1	0	1	0	GASTRECTOMY	2	2019-03-12	1	CLEBER	3	0	71	3	210	0	1	950	0	1	0	0	0	0	0	0	0	0	0	0	0	0	0	0	0	1	0		0	0	0	0	0	0	0	0	0	0
1		0.171213	4	0	2	1	AMPUTACAO SUPRACONDILIANA	2	2019-03-18	4	ADAMASTOR	4	0	80	2	60	0	0	50	0	0	0	1	0	0	0	0	0	0	0	0	0	0	0	0	1	0	0		0	0	0	0	0	0	0	0	0	1
1	104	0.0717085	4	0	3	1	ABDOMINOPERINEAL AMPUTATION OF THE RECTUM	8	2019-09-11	2	DAMIN	3	0	64	3	250	0	0	200	0	1	0	0	0	0	0	0	0	0	0	0	0	0	0	0	1	0	0	0	0	1	0	0	0	0	0	0	1	0
1		0.285617	2	0	1	1	DRENAGEM DE HEMATOMA SUBDURAL	2	2019-03-17	9	APIO	3	1	81	3	60	0	0	0	0	1	0	0	0	0	0	0	0	0	0	0	0	0	0	0	0	0	0		0	1	0	0	0	0	0	0	0	0
1		0.100962	4	0	1	1	COLOCAÇÃO DE DUPLO J	8	2019-09-17	6	BRASIL	3	1	70	1	50	0	0	0	0	0	0	0	0	0	0	0	0	0	0	0	0	0	0	0	0	1	0	0	0	0	0	0	0	0	0	0	0	0
1		0.0740001	2	0	1	1	PROSTATECTOMIA RADICAL	4	2019-05-03	6	BRASIL	3	0	65	3	270	0	1	1470	0	1	0	0	0	0	0	0	0	0	0	0	0	0	0	0	0	0	0		0	0	0	0	1	0	0	1	0	0
1		0.0516053	2	0	0	0	ARTROPLASTIA COXO-FEMORAL	2	2019-03-21	5	MACEDO	3	0	91	2	120	0	0	0	0	1	0	0	0	0	0	0	0	0	0	0	0	0	0	0	0	0	0		0	0	0	0	0	0	0	0	0	0
1		0.144372	1			1	COLOCAÇÃO DE DUPLO J	11	2019-12-07	6	ROSITO	3	1	82	1	20	0	0	0	0	1	0	0	0	0	0	0	0	0	0	0	0	0	0	0	0	1	0	0	0	0	0	0	0	0	0	0	0	0
1		0.0652216	1	0	3	1	BYPASS F-P	3	2019-04-12	4	ADAMASTOR	3	0	61	3	240	0	0	0	0	1	0	1	0	0	0	0	0	0	0	0	0	0	0	1	0	1	0		0	0	0	0	0	0	0	0	0	1
1		0.0675915	5	0	1	1	COLECISTECTOMIA VLP	5	2019-06-26	3	CLEBER	3	1	68	2	180	1	1	508	0	1	0	0	0	0	0	0	0	0	0	0	0	1	0	0	0	1	0	0	0	0	0	0	1	0	0	1	0	0
1	105	0.100876	1	0	1	1	HEPATECTOMY	5	2019-06-12	3	CLEBER	3	0	75	3	360	0	1	1474	0	1	0	0	0	0	0	0	0	0	0	0	0	0	0	0	0	0	0		0	0	0	0	0	0	0	1	0	0
1	106	0.278745	4	1	0	0	EXPLORATIVE LAPAROTOMY	4	2019-05-10	2	DAMIN	3	1	80	3	40	0	0	0	0	0	0	0	0	0	0	0	0	0	0	0	0	0	0	0	0	1	0		0	0	0	0	0	0	0	0	0	0
1		0.107612	4	0	1	1	COLECISTECTOMIA VLP	8	2019-09-24	3	ALCEU	3	1	83	2	106	0	0	0	0	1	0	0	0	0	0	0	0	0	0	0	0	0	0	0	0	0	0	0	0	1	0	0	0	0	0	1	0	0
1		0.128403	1	0	2	0	NEFROSTOMIA	11	2019-12-03	6	BRASIL	3	1	78	1	155	0	0	0	1	1	0	0	0	0	0	0	0	0	0	0	0	0	0	0	0	1	0	0	0	0	0	0	0	0	0	1	0	0
1		0.107199	0	0	2	1	PROSTATECTOMIA	8	2019-09-19	6	BRASIL	3	0	77	3	90	0	1	1000	0	1	0	0	1	0	0	1	0	0	0	0	0	0	0	0	0	1	0	0	0	0	0	0	0	0	0	0	0	1
1	107	0.0694826	4	0	0	1	ABDOMINOPERINEAL AMPUTATION OF THE RECTUM	9	2019-10-03	2	DAMIN	3	0	63	3	270		1	650	0	1	0	0	0	0	0	0	0	0	0	0	0	0	0	0	0	0	0	0	0	1	0	0	0	0	0	0	0	0
1	108	0.107199	1			0	RECTOSIGMOIDECTOMY	10	2019-11-28	2	DAMIN	3	0	77	3	225	0	1	987	0	0	0	0	0	0	0	0	0	0	0	0	0	1	0	0	0	1	0	0	0	0	0	0	0	0	0	0	0	0
1		0.0904785	0	0	0	1	BY PASS FEMORO-POPLÍTEO	4	2019-05-09	4	ADAMASTOR	3	1	40	3	240	0	0	0	0	0	0	1	0	0	0	0	0	0	0	0	0	0	0	0	0	0	0		0	0	0	0	0	0	0	1	0	0
1		0.124549	0	0	2	0	REVISÃO DE ARTROPLASTIA QUADRIL	3	2019-04-18	5	MACEDO	3	0	82	3	180	0	1	1388	0	1	0	0	0	0	0	0	0	0	0	0	0	0	0	0	0	1	0		0	0	0	0	0	0	0	0	1	0
1		0.456391	1	0	2	0	LOBECTOMIA PULMONAR	4	2019-05-17	7	MAURICIO	4	0	84	3	450	0	1	1100	0	1	0	0	0	0	0	0	0	0	0	1	1	0	0	0	0	0	0		0	0	0	0	0	0	0	0	0	0
1		0.227564	1	0	1	1	REVISÃO DE ARTROPLASTIA QUADRIL	4	2019-05-16	5	MACEDO	3	1	72	3	90	0	0	0	0	1	0	0	0	0	0	0	0	0	0	0	0	0	0	0	0	0	0		1	1	0	0	0	0	0	0	0	0
1		0.0540754	1	0	3	0	AMPUTAÇÃO SUPRACONDILIANA	5	2019-06-14	4	ADAMASTOR	3	1	61	2	75	0	0	0	0	1	0	1	0	0	0	0	0	0	0	0	0	0	0	0	0	1	0		1	0	0	0	0	0	0	0	1	0
1	109	0.183391	6	0	3	0	EXPLORATIVE LAPAROTOMY	4	2019-05-09	2	CORSO	3	1	64	3	180	0	0	0	0	1	0	0	0	0	0	0	0	0	0	0	0	0	0	0	0	0	0		0	0	0	0	1	0	0	0	0	0
1		0.0841852	2	0	2	0	RTU DE BEXIGA	4	2019-05-14	6	ROSITO	3	1	75	2	55	0	0	0	0	1	0	0	1	0	0	1	1	0	0	0	0	1	0	0	0	0	0		0	0	0	0	0	0	0	1	0	0
1		0.117783	1	0	2	0	OSTEOSSINTESE FEMUR	4	2019-05-02	5	MACEDO	3	1	86	2	120	0	0	0	0	1	0	0	0	0	0	0	0	0	0	0	0	0	0	0	0	0	0		0	1	0	0	0	0	0	1	0	0
1		0.15725	1	0	2	0	ENDARTERECTOMIA DE CARÓTIDA	4	2019-05-14	4	LFCOSTA	4	0	77	2	90	0	0	0	0	1	0	0	0	0	0	0	0	0	0	0	1	0	0	0	0	1	0		0	1	0	0	0	0	0	0	0	0
1	110	0.0595367	4	0	1	1	EXPLORATIVE LAPAROTOMY	4	2019-05-03	2	ALCEU	2	1	77	3	270	0	1	800	1	0	0	0	0	0	0	0	0	0	0	0	0	0	0	0	0	1	0		0	0	0	0	0	0	0	0	0	0
1	111	0.0540867	0	0	0	1	EXPLORATIVE LAPAROTOMY	4	2019-05-05	2	MANOEL	2	1	74	3	130	0	0	0	1	0	0	0	0	0	0	0	0	0	0	0	0	0	0	0	0	1	0		0	0	0	0	0	0	0	0	0	0
1		0.117337	0	0	2	0	BYPASS FEMORO-POPLÍTEO	4	2019-05-13	4	ADAMASTOR	3	0	80	3	270	0	0	0	0	1	0	1	0	0	0	0	1	0	0	0	0	1	0	0	0	0	0		0	0	0	0	0	0	0	1	0	0
1		0.431505	0	1	2	0	DRENAGEM ARTRITE SEPTICA	4	2019-05-17	5	MARCZYK	4	1	76	1	50	0	0	0	1	0	0	0	0	0	0	0	0	0	0	0	0	0	0	0	0	0	0		1	0	1	0	0	0	0	0	0	0
1	112	0.0652216	2	0	1	0	HEMICOLECTOMY	5	2019-06-26	2	DAMIN	3	0	61	3	134	0	0	0	0	1	0	0	0	0	0	0	0	0	0	0	0	0	0	0	0	0	0	0	0	0	0	0	0	0	0	0	0	0
1	113	0.0612046	6	0	0	1	VIDEO LAPAROSCOPY ESOPHAGOMY	9	2019-10-08	1	RICHARD	3	0	59	3	160		0	0	0	0	0	0	0	0	0	0	0	0	0	0	0	0	0	0	1	0	0	0	0	0	0	0	0	0	0	0	0	1
1		0.100962	1	0	1	1	DRENAGEM DE QUADRIL	4	2019-05-28	5	MACEDO	3	1	70	1	65	0	0	0	1	1	0	1	0	0	0	0	1	0	0	0	0	0	0	0	0	0	0		0	0	0	0	0	0	0	0	1	0
1		0.09784	1	0	2	1	HERNIORRAFIA DIAFRAGMATICA	6	2019-07-19	7	MAURICIO SAUERESSIG	3	0	74	3	335	0	0	200	0	1	0	0	0	0	0	0	0	0	0	0	0	0	0	1	1	0	0	0	0	1	0	0	0	0	0	0	0	0
1	114	0.0838541	4	0	0	1	HEMICOLECTOMY	5	2019-06-16	2	CLEBER	3	0	69	3	180	0	0	350	0	1	0	0	0	0	0	0	0	0	0	0	0	0	0	0	0	1	0		0	0	0	0	0	0	0	1	0	0
1		0.0892163	2	0	1	1	PROSTATECTOMIA RADICAL	6	2019-07-12	6	BRASIL	3	0	71	3	165	0	1	1200	0	1	0	0	0	0	0	0	0	0	0	0	0	0	0	0	0	0	0	0	0	0	0	0	1	0	0	1	0	0
1		0.15785	2	0	2	0	OSTEOSSINTESE FEMUR	5	2019-06-06	5	MACEDO	3	1	96	2	60	0	0	0	0	1	0	0	0	0	0	0	0	0	0	0	0	0	0	0	0	0	0		1	0	1	0	0	0	0	0	0	0
1		0.358469	1	0	1	1	ARTERIOPLASTIA MIE	9	2019-10-09	4	SHARBEL	4	0	72	3	90	0	0	0	0	1	0	1	1	0	0	0	1	0	1	0	0	1	0	1	0	1	0	0	0	0	0	0	0	0	0	0	0	0
1		0.0538557	1			1	LINFADENECTOMIA RADICAL CERVICAL	11	2019-12-26	10	CELSO	3	0	55	3	263	0	0	0	0	0	0	0	0	0	0	0	0	0	0	0	0	0	0	0	1	0	0	0	0	0	0	0	0	0	0	0	0	1
1	115	0.0538557	6	0	1	1	RECTOSIGMOIDECTOMY	8	2019-09-16	2	PAULO	3	0	55	3	150	1	0	0	0	1	0	0	0	0	0	0	0	0	0	0	0	0	0	0	0	1	0	0	0	1	0	0	0	0	0	0	0	0
1	116	0.221655	1	0	1	1	RECTOSIGMOIDECTOMY	7	2019-08-08	2	DAMIN	3	1	71	3	143	1	1	512	0	0	0	0	1	0	0	1	0	0	0	0	0	0	0	0	0	1	0	0	0	0	0	0	0	0	0	0	1	0
1		0.0694826	1	1	2	1	PROSTATECTOMIA RADICAL	7	2019-08-30	6	BERGER	3	0	63	3	50	0	1	770	0	1	0	0	1	1	0	0	0	0	0	0	0	0	0	0	1	0	0	0	0	0	0	0	0	0	0	0	0	0
1		0.0892163	1	0	3	0	LOBECTOMIA PULMONAR	6	2019-07-26	7	MAURICIO SAUERESSIG	3	0	71	3	420	0	0	100	0	1	0	0	0	0	0	0	0	0	0	0	0	0	0	1	0	1	0	0	0	0	0	0	0	0	0	0	0	0
1		0.0763432	1	0	0	0	ENDARTERECTOMIA DE CARÓTIDA	5	2019-06-18	4	ADAMASTOR	4	0	53	2	90	0	0	0	0	1	0	0	0	0	0	0	0	0	0	0	0	0	0	0	1	0	0		0	1	0	0	0	0	0	1	0	0
1		0.0841852	1	0	2	0	OSTEOSSINTESE FEMUR	5	2019-06-17	5	CARLOS	3	1	75	2	95	0	0	0	1	1	0	0	0	0	0	0	0	0	0	0	0	0	0	0	0	0	0		0	0	1	0	0	0	0	1	0	0
1	117	0.120897	2	0	2	0	RADICAL NEPHRECTOMY	6	2019-07-30	6	BRASIL	3	0	81	3	85	0	0	0	0	1	0	0	1	1	0	0	0	0	0	0	0	1	0	0	0	0	0	0	0	1	0	0	0	0	0	0	0	0
1	118	0.173446	1			1	RECTOSIGMOIDECTOMY	6	2019-07-02	2	CORSO	3	1	62	3	145	1	0	0		1	0	0	0	0	0	0	0	0	0	0	0	0	0	0	0	0	0	0	0	0	0	0	0	0	0	0	0	1
1		0.0538557	1			1	DRENAGEM PSEUDOCISTO PANCREATICO	7	2019-08-19	1	OSVALDT	3	0	55	3	130	0	0	0	0	1	0	0	0	0	0	0	0	0	0	0	0	0	0	0	0	0	0	0	0	0	0	0	0	0	0	1	0	0
1	119	0.173446	2	0	1	0	HEMICOLECTOMY	6	2019-07-10	2	OSVALDT	3	1	62	3	270	0	0	0	1	1	0	0	0	0	0	0	0	0	0	0	0	0	0	0	0	0	0	0	0	0	0	0	1	0	0	0	0	0
1		0.0612046	2	0	1	1	BYPASS F-P	7	2019-08-13	4	LUIZ FRANCISCO	3	0	59	3	150	0	0	0	0	0	0	1	0	0	0	0	0	0	0	0	0	0	0	0	0	1	0	0	0	0	0	0	0	0	0	0	0	0
1	120	0.0740001	1	0	0	1	PARTIAL GASTRECTOMY	10	2019-11-26	1	MANOEL TRINDADE	3	0	65	3	165	0	0	0	0	0	0	0	0	0	0	0	0	0	0	0	0	0	0	0	0	1	0	0	0	0	0	0	0	0	0	0	0	1
1		0.101267	1	0	0	1	ARTROPLASTIA COXO-FEMORAL	6	2019-07-25	5	MACEDO	3	1	81	2	60	0	0	0	1	1	0	0	0	0	0	0	0	0	0	0	0	0	0	1	1	0	0	0	0	0	1	0	0	0	0	0	0	1
1		0.0841852	1	0	1	0	FRATURA TRANSTROCANTÉRICA	6	2019-07-18	5	MACEDO	3	1	75	2	90	0	0	0	0	1	0	0	0	0	0	0	0	0	0	0	0	0	0	0	0	0	0	0	1	1	1	0	0	0	0	0	1	0
1		0.103995	1	0	1	1	PROSTATECTOMIA SIMPLES	7	2019-08-12	6	EMANOEL BURCK	3	0	76	3	80	0	0	200	0	1	0	0	0	0	0	0	0	0	0	0	0	0	0	0	0	0	0	0	0	0	0	0	0	0	0	0	1	0
1		0.140231	2	0	1	1	CISTOSCOPIA	6	2019-07-25	6	BRASIL	3	1	81	1	35	0	0	0	0	1	0	0	1	1	0	0	0	0	0	1	1	0	0	0	0	0	0	0	0	0	0	0	0	0	0	0	0	0
1		0.298713	2			0	LOBECTOMIA PULMONAR	12	2020-01-10	7	MAURICIO	4	0	64	3	270	0	0	0	0	1	0	0	1	0	0	0	0	0	0	0	0	0	0	0	1	0	0	0	0	1	0	0	0	0	0	0	1	0
1	121	0.0948859	1	0	3	0	COLECTOMY	7	2019-08-07	2	RICHARD	3	0	73	3	40	0	0	0	0	1	0	0	0	0	0	0	0	0	0	0	0	0	0	0	0	1	0	0	0	0	0	0	1	0	0	0	1	0
1		0.124525	6			1	URETEROPLASTIA	12	2020-01-02	6	ROSITO	4	0	69	1	95	0	0	0	0	1	0	0	1	0	0	1	1	1	0	0	0	0	0	0	0	1	0	0	0	0	0	0	0	0	0	0	1	0
1	122	0.154844	2	0	2	0	EXPLORATIVE LAPAROTOMY	7	2019-08-08	4	JOEL	3	1	58	3	270	0	0	0	0	0	0	1	0	0	0	0	0	0	0	0	0	0	0	1	1	0	0	0	0	0	0	0	0	0	0	0	0	0
1	123	0.0673208	2	0	2	0	HEMICOLECTOMY	8	2019-09-10	2	MANOEL TRINDADE	3	0	62	3	120	0	0	0	0	0	0	0	1	0	0	0	0	0	0	0	0	0	0	1	1	0	0	0	0	0	0	0	0	0	0	0	1	0
1		0.0631833	1			0	BYPASS FEMORO-FEMORAL	11	2019-12-06	4	ADAMASTOR	3	0	60	3	180	0	0	200	0	0	0	1	0	0	0	0	0	0	0	0	0	0	0	1	1	0	0	0	0	0	0	0	0	0	0	0	0	0
1		0.0592839	1	0	0	1	LARINGECTOMIA TOTAL	9	2019-10-03	10	Celso Dalligna	3	0	58	3	240	0	0	0	0	0	0	0	0	0	0	0	0	0	0	0	0	0	0	0	0	0	0	0	0	0	0	0	0	0	0	0	0	0
1		0.0763588	2	0	1	1	PROSTATECTOMIA ROBOTICA	7	2019-08-02	6	BERGER	3	0	66	3	125	0	0	0	0	1	0	0	1	0	0	0	0	0	0	0	0	0	0	0	0	0	0	0	0	0	0	0	0	0	0	1	0	0
1	124	0.124549	1	0	1	1	RECTOSIGMOIDECTOMY	9	2019-10-23	2	DAMIN	3	0	82	3	210		0	300	0	1	0	1	0	0	0	0	0	0	0	0	0	0	0	0	0	0	0	0	0	0	0	0	0	0	0	1	0	0
1	125	0.0556109	1			0	EXPLORATIVE LAPAROTOMY	11	2019-12-12	11	VALENTINO	3	0	56	3	95	0	0	0	0	1	0	0	1	0	0	1	0	0	0	0	0	0	0	0	0	1	0	0	0	0	0	0	0	0	0	0	0	0
1		0.0532913	1	0	2	0	OSTEOSSINTESE FEMUR	7	2019-08-15	5	MACEDO	3	0	92	2	60	0	0	0	0	0	0	0	0	0	0	0	0	0	0	0	0	0	0	0	0	0	0	0	0	0	1	0	0	0	0	0	0	0
1		0.0763588	2			1	PROSTATECTOMIA RADICAL	11	2019-12-20	6	BERGER	3	0	66	3	210	0	1	895	0	1	0	1	1	1	0	1	1	0	0	0	0	0	0	0	1	0	0	0	0	0	0	0	0	0	0	1	0	0
1		0.0574199	1	0	1	1	PROSTATECTOMIA RADICAL	9	2019-10-08	6	BRASIL	3	0	57	3	230	0	1	500	0	1	0	0	0	0	0	0	0	0	0	0	0	0	0	0	0	1	0	0	0	0	0	0	0	0	0	0	1	0
1		0.103974	4			1	RESSECCAO TRANS-URETRAL DE PROSTATA	8	2019-09-04	6	ROSITO	4	0	63	2	80	0	0	0	0	0	0	0	0	0	0	0	0	0	0	0	0	0	0	0	0	0	0	0	0	0	0	0	0	0	0	0	0	0
1		0.0920118	4	2	1	1	PROSTATECTOMIA RADICAL	10	2019-11-07	6	BERGER	3	0	72	3	225	0	1	1400	0	1	0	0	1	0	0	1	0	0	0	0	0	0	0	0	0	0	0	0	0	0	0	0	0	0	0	0	0	0
1		0.0763588	2	0	2	1	BYPASS FEMORO-POPLITEO	8	2019-09-23	4	ADAMASTOR	3	0	66	3	320	0	0	0	0	1	0	1	0	0	0	0	0	0	0	0	0	0	0	0	1	0	0	0	0	0	0	0	0	0	0	0	0	1
1		0.107612	4	0	1	0	OSTEOSSINTESE FEMUR	8	2019-09-24	5	ROSITO	3	1	83	2	90	0	0	0	0	1	0	0	1	1	0	1	0	0	0	0	0	0	0	0	0	0	0	0	0	0	0	0	0	0	0	1	0	0
1		0.642669	1	0	3	1	DRENAGEM HEMATOMA SUBDURAL	9	2019-10-22	9	APIO	4	1	75	3	19	0	0	0	0	0	0	0	0	0	0	0	0	0	0	0	0	0	0	0	0	0	0	0	0	0	0	0	0	0	0	0	0	0
1		0.0556109	1	0	3	1	BYPASS ILIACO-FEMORAL	9	2019-10-11	4	CIRURGIA VASCULAR	3	0	56	3	180	0	0	0	0	1	0	1	0	0	0	0	0	0	0	0	0	1	0	0	1	0	0	0	0	0	0	0	0	0	0	1	0	0
1		0.0864976	4	0	2	0	BYPASS OU TROMBOENDARTERECTOMIA DA CAROTIDA	9	2019-10-03	4	Alexandre Araújo Pereira	3	0	70	3	95	0	0	200	0	1	0	0	0	0	0	0	0	0	0	0	0	0	0	0	0	1	0	0	0	1	0	0	0	0	0	0	1	0
1		0.0740001	4			1	BYPASS FEMORO-FEMORAL	12	2020-01-06	4	ADAMASTOR	3	0	65	3	350	0	1	500	0	1	0	1	0	0	0	0	0	0	0	0	0	0	0	0	0	1	0	0	0	1	0	0	0	0	0	0	0	0
1	126	0.103995	0	1	2	1	GASTROENTEROANASTOMOSIS	9	2019-10-22	1	CLEBER KRUEL	3	0	76	3	112		0	0	0	0	0	0	0	0	0	0	0	0	0	0	0	1	0	0	1	0	0	0	0	0	0	0	0	0	0	0	0	1
1		0.0717085	4	1	0	1	PROSTATECTOMIA RADICAL	9	2019-10-09	6	RENAN	3	0	64	3	150		1	600	0	1	0	0	0	0	0	0	1	0	0	0	0	0	0	0	0	1	0	0	0	0	0	0	0	0	0	1	0	0
1		0.113869	2	0	1	1	REVISÃO DE ARTROPLASTIA QUADRIL	9	2019-10-10	5	ORTOPEDIA	3	0	79	3	200	0	1	1600	0	1	0	0	1	0	0	0	0	0	0	0	0	0	0	0	0	0	0	0	0	0	0	0	1	0	0	1	0	0
1		0.143814	4	0	3	1	DEBRIDAMENTO CIRURGICO	10	2019-11-22	13	CIRO PORTINHO	4	0	63	1	121	0	0	0	1	1	0	1	1	0	1	0	0	1	0	1	0	0	0	0	0	0	0	0	0	0	0	0	0	0	0	0	0	0
1	127	0.239711	4	0	0	0	EXPLORATIVE LAPAROTOMY	9	2019-10-23	2	OSVALDT	3	1	74	3	70	0	0	0	1	0	0	0	0	0	0	0	0	0	0	0	0	0	0	0	0	0	0	0	0	0	0	0	1	0	0	0	0	0
1		0.0574199	1			1	PROSTATECTOMIA RADICAL	11	2019-12-12	6	BERGER	3	0	57	3	210	0	1	900	0	1	0	0	0	0	0	0	0	0	0	0	0	0	0	0	0	0	0	0	0	1	0	0	0	0	0	0	0	0
1		0.0763588	1			1	LARINGECTOMIA TOTAL	11	2019-12-05	10	CELSO	3	0	66	3	310	0	0	0	0	0	0	0	0	0	0	0	0	0	0	0	0	0	0	1	0	1	0	0	0	0	0	0	0	0	0	0	0	0
1		0.0787863	1			1	PROSTATECTOMIA RADICAL	13	2020-02-07	6	ROSITO	3	0	67	3	150	0	0	0	0	1	0	0	0	0	0	0	0	0	0	0	0	0	1	0	1	0	0	0	0	0	0	0	0	0	0	0	0	0
1		0.299661	1	0	1	0	DRENAGEM HEMATOMA SUBDURAL	9	2019-10-31	9	APIO	3	1	83	3	40	0	0	0	0	1	0	0	0	0	0	0	0	0	0	0	0	0	0	0	0	0	0	0	0	1	1	0	1	0	0	1	0	0
1		0.245949	2	0	1	0	BYPASS F-P	10	2019-11-03	4	SHARBEL	3	1	75	3	300	0	0	0	0	1	0	1	0	0	0	0	0	0	0	0	0	1	0	0	0	0	0	0	0	0	0	0	0	0	0	0	0	0
1		0.0675915	2	0	1	0	OSTEOSSINTESE DE FEMUR	10	2019-11-07	5	MACEDO	3	1	68	2	120	0	0	300	0	1	0	0	1	0	0	1	0	0	0	0	0	0	0	1	0	1	0	0	0	0	0	0	0	0	0	0	1	0
1	128	0.0787863	6	0	0	0	CYSTECTOMY	10	2019-11-12	6	RENAN	3	0	67	3	240	0	1	1000	0	1	0	0	0	0	0	0	0	0	0	0	0	0	0	1	1	0	0	0	0	0	0	0	0	0	0	1	0	0
1		0.0694826	0	0	0	0	ANGIOPLASTIA AORTA	10	2019-11-19	4	ADAMASTOR	3	0	63	3	330	0	0	370	0	1	0	1	0	0	0	0	0	0	0	0	0	0	0	0	1	0	0	0	0	1	0	0	0	0	0	0	1	0
1	129	0.107199	1			1	HEMICOLECTOMY	12	2020-01-07	2	MANOEL TRINDADE	3	0	77	3	180	0	0	0	0	1	0	0	0	0	0	0	0	0	0	0	0	1	0	0	0	1	0	0	0	0	0	0	0	0	0	0	1	0
1		0.052366	2			0	OSTEOSSINTESE DE UMERO	10	2019-11-26	5	MARCZYK	3	1	60	2	150	0	0	0	0	1	0	0	0	0	0	0	0	0	0	0	0	0	0	0	0	0	0	0	0	0	0	0	1	0	0	1	0	0
1		0.050501	0			0	REVISAO DE ARTROPLASTIA	12	2020-01-02	5	MACEDO	3	0	53	3	120	0	0	0	1	0	0	0	0	0	0	0	0	0	0	0	0	0	0	0	0	0	0	0	0	0	1	0	0	0	0	0	0	0
1		0.095256	2			0	OSTEOSSINTESE FEMUR	11	2019-12-16	5	MACEDO	3	1	79	2	50	0	0	0	0	1	0	0	0	0	0	0	0	0	0	0	0	0	0	0	0	0	0	0	0	1	0	0	0	0	0	0	0	0
1	130	0.468662	1			1	EXPLORATIVE LAPAROTOMY	11	2019-12-16	2	RICHARD	4	1	54	3	180	1	0	0	1	0	0	0	0	0	0	0	0	0	0	0	0	0	0	0	0	1	0	0	0	0	0	0	0	0	0	0	0	0
1	131	0.0763588	1			1	HEMICOLECTOMY	13	2020-02-06	2	CONTU	3	0	66	3	150	0	0	0	0	1	0	0	0	0	0	0	0	0	0	0	0	0	0	0	0	1	0	0	0	1	0	0	0	0	0	1	0	0
1		0.050501				0	BYPASS FEMORO-POPLITEO	12	2020-01-16	4	ADAMASTOR	3	0	53	3	190	0	0	250	0	1	0	1	0	0	0	0	0	0	0	0	0	0	0	1	1	0	0	0	0	0	0	0	0	0	0	0	0	0
1		0.0948859	2	0	1	0	BYPASS FEMORO-POPLITEO	11	2019-12-30	4	ADAMASTOR	3	0	73	3	240	0	0	250	0	1	0	1	1	0	0	1	1	0	0	0	0	1	0	1	0	1	0	0	0	0	0	0	0	0	0	0	1	0
1		0.0558373	3			0	OSTEOSSINTESE FEMUR	12	2020-01-02	5	MACEDO	3	1	62	2	100	0	0	0	0	1	0	0	0	0	0	0	0	0	0	0	0	0	0	0	1	0	0	0	0	1	0	0	0	0	0	1	0	0
1		0.0923719	1	0	0	1	LAMINECTOMIA DESCOMPRESSIVA	12	2020-01-09	8	APIO	3	1	78	2	60	0	0	0	1	1	0	0	0	0	0	0	0	0	0	0	0	0	0	0	0	1	0	0	0	0	0	0	0	0	0	0	0	0
1		0.474342	4			0	AMPUTACAO SUPRACONDILIANA	12	2020-01-08	4	ADAMASTOR	4	1	92	2	90	0	0	250	1	1	0	1	0	0	0	0	0	0	0	0	0	1	0	0	0	0	0	0	1	0	1	0	0	0	0	1	0	0
1		0.107178				1	MEDIASTINOSCOPIA	13	2020-02-05	7	MAURICIO	4	0	64	2	85	0	0	0	0	1	0	1	1	0	0	0	0	0	0	0	0	0	0	0	1	0	0	0	0	0	0	0	1	0	0	0	0	0
1		0.101267	2			0	OSTEOSSINTESE DE FEMUR	12	2020-01-13	5	MACEDO	3	1	81	2	85	0	0	0	0	1	0	0	1	0	0	1	0	0	0	0	0	1	0	1	0	1	0	0	0	1	0	0	0	0	0	0	0	0
1		0.132139	2			1	BYPASS FEMORO-POPLITEO	12	2020-01-10	4	ADAMASTOR	3	0	84	3	160	0	1	570	0	1	0	1	0	0	0	0	0	0	0	0	0	0	0	0	1	0	0	0	0	0	1	0	0	0	0	0	0	1
1	132	0.124549	4			0	RADICAL NEPHRECTOMY	13	2020-02-07	6	BRASIL	3	0	82	3	180	0	1	1600	0	0	0	0	0	0	0	0	0	0	0	0	0	0	0	0	0	1	0	0	0	0	0	0	0	0	0	0	0	0
1		0.110913				0	OSTEOSSINTESE DE FEMUR	13	2020-02-06	5	MACEDO	3	1	84	2	80	0	0	0	0	0	0	0	0	0	0	0	1	0	0	0	0	1	0	0	0	0	0	0	0	0	0	0	0	0	0	0	0	0
0	133	0.0507183	0	0	0	0	RECTOSIGMOIDECTOMY		2016-03-11 12:00:00	2		2	1	72	3	133		0	0	0		0		1	0	0	1	0	0	0		0	0		0					0	0							0
0		0.0923719	2	0	1	1	ARTRODESE CERVICAL POSTERIOR		2016-03-30 08:49:55	8		3	1	78	2	220		0	0	0		0		0	0	0	0	0	0	0		0	0		0					0	0							1
0		0.121355	2	0	2	0	COLECISTECTOMIA VIDEOLAPAROSCOPICA		2016-12-13 20:39:50	3		3	1	87	2	40		0	0	0		0		0	0	0	0	0	0	1		0	1		0					0	0							0
0	134	0.0864976	6	0	1	1	RECTOSIGMOIDECTOMY		2016-08-11 16:14:52	2		3	0	70	3	251		0	0	0		0		0	0	0	0	0	0	0		0	0		0					0	0							1
0		0.107612	1	0	2	0	RESSECCAO TRANSURETERAL DE TUMOR VESICAL		2016-01-06 10:30:43	6		3	1	83	2	70	0	0	0	0	1	0	0	0	0	0	0	0	0	0	0	0	0	0	0	1	0	0	0	0	1	0		0			1	0	0
0		0.101267	4	0	2	0	COLECISTECTOMIA VIDEOLAPAROSCOPICA		2015-10-20 18:11:31	3		3	1	81	2	144	0	0	0	0	1	0	0	0	0	0	0	0	0	0	0	0	0	0	0	0	0	0	0	0	0	0		0			0	0	1
0		0.090809	1	0	0	0	PINAGEM DE QUADRIL		2016-01-14 17:06:43	5		3	0	98	1	78	0	0	0	0	1	0	0	0	0	0	0	0	0	0	0	0	0	0	0	0	0	0	0	1	0	1		0			0	0	0
0		0.117783	0	0	2	0	COLECISTECTOMIA		2016-08-09 15:33:07	3		3	1	86	2	132		0	0	1		0		0	0	0	0	0	0	0		0	0		0					0	0							0
0		0.176082	1	0	1	1	GASTROSTOMIA		2016-10-08 08:45:36	1		4	0	81	2	60		0	0	0		0		0	0	0	0	0	0	0		0	0		0					0	0							0
0	135	0.0603777	1	0	2	0	HEMICOLECTOMY		2016-09-28 09:44:38	2		3	0	85	1	19		0	0	0		0		0	0	0	0	0	0	0		0	0		0					0	0							0
0	136	0.0787863	2	0	1	0	NEPHRECTOMY		2016-09-30 13:39:21	6		3	0	67	3	80		0	0	0		0		0	0	0	0	0	0	0		0	0		1					0	0							0
0		0.0507077	2	0	1	0	COLECISTECTOMIA VIDEOLAPAROSCOPICA		2016-05-12 12:20:09	3		3	1	59	2	135		0	0	0		0		0	0	0	0	1	0	0		0	0		1					0	0							1
0		0.09784	1	0	1	0	TORACOTOMIA COM DRENAGEM FECHADA		2016-08-10 09:20:09	7		3	0	74	3	260		0	0	0		0		1	1	1	0	0	0	0		0	0		0					0	1							1
0	137	0.0521529	5	0	1	1	ULCERORRHAPHY		2015-09-21 18:00:00	1		3	0	54	3	60	0	0	0	1	0	0	0	0	0	0	0	0	0	0	0	0	0	0	0	0	0	0	0	0	0	0		0			0	0	1
0		0.0920118	1	0	1	1	ARTRODESE TÓRACO-LOMBAR VIA POSTERIOR		2015-10-16 08:49:55	8		3	0	72	3	195	0	0	0	0	1	0	0	0	0	0	0	0	0	0	0	0	0	0	0	0	0	0	0	0	0	0		0			0	1	0
0		0.124653	0	0	1	1	BIOPSIA DE LINFONODOS		2016-07-06 19:39:21	13		3	1	77	1	60		0	0	0		0		0	0	0	0	1	0	0		0	0		0					1	0							1
0		0.0574199	4	0	1	0	ARTRODESE TÓRACO-LOMBAR VIA POSTERIOR		2016-12-14 09:30:14	8		3	0	57	3	240		0	0	0		0		0	0	0	0	0	0	0		0	0		0					0	0							0
0	138	0.141986	6	0	1	1	EXPLORATIVE LAPAROTOMY		2016-05-28 19:00:28	2		3	1	55	3	212		0	0	0		0		1	0	0	1	0	0	0		0	0		0					0	0							0
0		0.233583	1	2	1	0	RESSUTURA DE PAREDE ABDOMINAL (EVISCERACAO)		2016-07-31 04:59:31	1		3	1	73	3	26		0	0	0		0		0	0	0	0	0	0	0		0	0		0					0	0							0
0		0.117783	1	0	1	1	COLECISTECTOMIA VIDEOLAPAROSCOPICA		2016-12-29 10:30:43	3		3	1	86	2	70		0	0	0		0		0	0	0	0	0	0	1		0	0		0					0	0							0
0		0.173446	1	0	1	0	RESSECCAO DE PSEUDO-ANEURISMA		2016-01-25 18:24:28	4		3	1	62	3	60	0	0	0	0	0	0	1	0	0	0	0	0	0	0	1	0	1	0	0	0	0	0	0	0	1	0		0			0	0	0
0		0.0592839	1	0	0	1	LINFADENECTOMIA RADICAL CERVICAL		2016-04-14 13:59:31	10		3	0	58	3	180		0	0	0		0		0	0	0	0	0	0	0		0	0		0					0	0							0
0	139	0.278745	3	0	0	1	EXPLORATIVE LAPAROTOMY		2016-09-07 23:55:40	2		3	1	80	3	49		1	1	0		0		1	0	0	1	0	0	0		0	0		0					0	0							0
0		0.0576532	1	0	3	1	SAFENECTOMIA INTERNA RADICAL (UM MEMBRO)		2016-12-23 12:34:33	4		3	1	63	2	30		0	0	0		0		0	0	0	0	0	0	0		0	0		0					0	0							0
0	140	0.233583	4	0	1	1	EXPLORATIVE LAPAROTOMY		2016-02-11 13:00:28	2		3	1	73	3	82	0	0	0	0	0	0	0	0	0	0	0	0	0	0	0	0	0	0	0	0	0	0	0	0	0	0		0			0	0	0
0		0.132633	1	0	2	1	RESSECCAO TRANS-URETRAL DE TUMOR VESICAL		2016-06-24 08:19:40	6		3	1	90	2	30		0	0	0		0		0	0	0	0	0	0	0		0	0		0					1	0							0
0		0.0949677	1	0	0	0	EXERESE DE PLACA E PARAFUSO		2015-11-27 16:30:43	5		3	1	68	1	73	0	0	0	1	0	0	0	0	0	0	0	0	0	0	0	0	0	0	0	0	0	0	0	0	0	0		0			0	0	0
0	141	0.154844	2	0	3	0	HEMICOLECTOMY		2016-06-02 16:30:43	2		3	1	58	3	146		0	0	0		0		0	0	0	0	0	0	0		0	0		0					0	0							0
0		0.0763588	4	0	2	0	BYPASS OU TROMBOENDARTERECTOMIA DA CAROTIDA		2015-11-06 18:14:24	4		3	0	66	3	51	0	0	0	0	1	0	0	0	0	0	0	0	0	0	0	0	0	0	0	0	0	0	0	0	0	0		0					0
0	142	0.0695442	4	0	3	1	CYSTECTOMY		2016-04-15 13:00:00	6		3	1	58	1	285		0	0	0		0		0	0	0	0	0	0	0		0	0		0					0	0							0
0		0.0719954	2	0	1	1	AMPUTACAO SUPRACONDILIANA		2016-05-10 12:44:38	4		3	1	70	2	50		0	0	0		0		0	0	0	0	0	0	0		0	0		1					0	1							0
0		0.09784	1	0	2	0	BYPASS FEMORO-POPLITEO		2016-04-11 09:00:00	4		3	0	74	3	190		0	0	0		0		1	0	0	1	1	0	0		0	0		0					0	0							1
0	143	0.321447	1	0	2	0	ULCERORRHAPHY		2016-12-29 21:14:24	1		3	1	86	3	90		0	0	0		0		1	0	0	0	1	0	0		0	1		0					0	0							0
0	144	0.050501	4	0	0	1	RECTOSIGMOIDECTOMY		2016-04-16 15:30:14	2		3	0	53	3	50		0	0	0		0		0	0	0	0	0	0	0		0	0		0					0	0							0
0		0.0920118	1	0	1	0	MICROCIRURGIA VASCULAR INTRACRANIANA		2016-11-22 15:40:19	9		3	0	72	3	60		0	0	0		0		0	0	0	0	0	0	0		0	0		0					0	0							1
0		0.136078	2	0	1	0	REVISAO DE ARTROPLASTIA		2016-06-16 08:29:45	5		3	0	85	3	259		0	0	0		0		0	0	0	0	0	0	0		0	0		0					0	0							0
0		0.110913	1	0	2	1	COLECISTECTOMIA VIDEOLAPAROSCOPICA		2016-06-11 11:09:36	3		3	1	84	2	160		0	0	0		0		0	0	0	0	1	0	0		0	1		0					1	1							1
0		0.137903	0	0	1	0	EMBOLECTOMIA		2016-08-11 17:49:55	4		3	1	54	3	370		0	0	0		0		0	0	0	0	0	0	0		0	0		0					0	0							0
0		0.0920118	4	0	3	0	SEGMENTECTOMIA PULMONAR		2016-06-08 09:40:19	7		3	0	72	3	50		0	0	0		0		0	0	0	0	0	0	0		0	0		0					0	0							0
0		0.0514416	2	0	1	0	MASTECTOMIA SIMPLES		2016-05-19 13:49:26	12		3	0	80	1	140		0	0	0		0		1	1	0	0	0	0	0		0	0		0					0	0							1
0		0.0540754	6	0	3	1	COLECISTECTOMIA VIDEOLAPAROSCOPICA		2016-11-14 22:16:19	3		3	1	61	2	89		0	0	0		0		1	1	0	0	0	0	0		0	0		0					0	0							0
0		0.121355	1	0	1	1	RESSECCAO TRANS-URETRAL DE TUMOR VESICAL		2016-03-19 16:55:12	6		3	1	87	2	20		0	0	0		0		1	0	0	1	0	0	0		0	0		0					0	0							1
0		0.0812842	1	0	1	0	BYPASS FEMORO-POPLITEO		2016-10-27 08:31:12	4		3	0	68	3	230		0	0	0		0		0	0	0	0	0	0	0		0	1		0					0	0							1
0		0.152958	1	0	1	1	DRENAGEM DE ABSCESSO		2016-03-01 22:14:52	4		3	1	84	1	30	0	0	0	0	0	0	1	1	1	0	0	0	0	1	1	0	1	0	0	0	0	0	0	0	0	0		0			0	1	0
0		0.117783	4	0	1	0	COLECISTECTOMIA VIDEOLAPAROSCOPICA		2015-10-19 21:43:12	3		3	1	86	2	122	0	1	1	0	1	0	0	0	0	0	0	0	0	0	0	0	0	0	0	0	0	0	0	0	0	1		0			0	0	0
0		0.0507183	4	0	1	0	ENTEROTOMIA		2015-12-04 23:05:16	2		2	1	72	3	106	0	0	0	0	0	0	0	0	0	0	0	0	0	0	0	0	0	0	0	0	0	0	0	0	0	0		1			0	0	0
0		0.0740001	6	0	1	0	ENTERORRAFIA		2016-02-18 15:00:00	2		3	0	65	3	142	0	0	0	0	1	0	0	0	0	0	0	0	0	0	0	0	0	1	0	0	0	0	0	0	0	0		0			0	0	0
0		0.130032	2	0	1	1	BYPASS FEMORO-POPLITEO		2016-08-08 09:04:19	4		3	1	52	3	215		0	0	0		0		0	0	0	0	0	0	0		0	0		0					0	0							0
0		0.0652216	2	0	1	1	SEGMENTECTOMIA PULMONAR		2016-12-16 08:39:00	7		3	0	61	3	150		0	0	0		0		0	0	0	0	0	0	0		0	0		0					0	0							0
0		0.140231	0	0	1	0	HERNIOPLASTIA INGUINAL		2016-10-12 01:14:52	2		3	1	81	1	60		0	0	0		0		0	0	0	0	0	0	0		0	0		0					0	0							0
0		0.0766628	1	0	1	0	AMPUTACAO SUPRACONDILIANA		2016-06-08 19:59:31	4		3	1	72	2	55		1	1	0		0		1	0	0	1	1	0	1		0	0		0					1	0							1
0		0.0812842	1	0	2	0	BYPASS FEMORO-POPLITEO		2016-08-05 15:00:00	4		3	0	68	3	372		0	0	0		0		0	0	0	0	0	0	0		0	0		0					0	0							1
0		0.141986	2	0	1	0	EMBOLECTOMIA		2016-10-24 17:29:45	4		3	1	55	3	90		0	0	0		0		0	0	0	0	0	0	0		0	0		1					0	0							0
0		0.0717719	0	0	1	0	DRENAGEM DE ABSCESSO		2016-04-28 09:20:09	13		3	1	59	1	49		0	0	0		0		0	0	0	0	0	0	0		0	0		0					0	0							1
0		0.0923719	0	0	0	0	JEJUNOSTOMIA		2016-09-05 22:30:43	2		3	1	78	2	80		0	0	0		0		0	0	0	0	0	0	0		0	0		0					0	0							1
0		0.183391	0	0	1	0	DRENAGEM HEMATOMA SUBDURAL		2016-04-18 15:14:24	9		3	1	64	3	35		0	0	0		0		0	0	0	0	0	0	0		0	0		0					0	0							0
0		0.09784	1	0	2	0	BYPASS FEMORO-POPLITEO		2016-03-21 09:30:14	4		3	0	74	3	155		0	0	0		0		0	0	0	0	0	0	0		0	0		0					0	0							1
0		0.0813553	1	0	0	1	COLOCACAO DE CATETER DUPLO J		2016-08-19 20:05:16	6		3	1	63	1	15		0	0	0		0		0	0	0	0	0	0	0		0	1		0					0	0							0
0	145	0.0868556	2	0	1	1	EXPLORATIVE LAPAROTOMY		2016-01-29 21:24:28	2		2	1	89	3	195	0	0	0	0	0	0	0	0	0	0	0	0	0	0	0	0	0	0	0	0	1	0	0	0	1	0		0			0	0	1
0		0.0694826	2	0	0	0	ENTERORRAFIA		2015-09-24 07:49:26	11		3	0	63	3	426	0	1	4200	0	1	0	0	0	0	0	0	0	0	0	0	0	0	0	0	0	0	0	0	0	0	0		0			1	0	0
0		0.0629723	4	0	0	1	IMPLANTE DE ELETRODO PARA ESTIMULAÇÃO CEREBRAL		2016-08-10 13:59:31	9		4	0	36	1	50		0	0	0		0		0	0	0	0	0	0	0		0	0		0					1	0							0
0	146	0.0763588	4	0	1	0	ABDOMINOPERINEAL AMPUTATION OF THE RECTUM		2016-07-04 09:04:19	2		3	0	66	3	167		1	1	0		0		0	0	0	0	0	0	1		0	0		1					0	0							0
0	147	0.0523769	1	0	0	0	HEMICOLECTOMY		2015-09-23 21:31:40	2		2	1	73	3	99	0	0	0	0	1	0	0	0	0	0	0	0	0	0	0	0	0	0	0	0	1	0	0	0	0	0		0			0	0	0
0		0.055661	4	0	0	1	DRENAGEM DE ABSCESSO PERINEAL		2016-10-14 23:39:50	2		3	1	51	1	20		0	0	0		0		0	0	0	0	0	0	0		0	0		0					0	0							1
0	148	0.0601506	0	0	0	0	EXPLORATIVE LAPAROTOMY		2016-02-29 23:29:45	6		3	1	27	3	60	0	0	0	0	1	0	0	0	0	0	0	0	0	0	0	0	0	0	0	0	0	0	0	0	0	0		1			0	0	0
0	149	0.0652216	1	0	0	0	RECTOSIGMOIDECTOMY		2016-11-24 16:20:38	2		3	0	61	3	113		0	0	0		0		0	0	0	0	0	0	0		0	0		0					0	0							0
0		0.0763588	1	1	1	1	BYPASS FEMORO-POPLITEO		2016-10-14 14:19:40	4		3	0	66	3	300		1	1	0		0		0	0	0	0	1	0	0		0	0		0					0	1							1
0		0.0892163	1	0	1	1	BYPASS ILIACO-FEMORAL		2016-07-07 08:29:45	4		3	0	71	3	130		0	0	0		0		0	0	0	0	0	0	0		0	0		0					0	0							0
0		0.0612046	1	0	0	0	BYPASS FEMORO-POPLITEO		2016-09-22 09:00:00	4		3	0	59	3	210		0	0	0		0		1	1	0	1	0	0	0		0	0		0					0	1							0
0		0.306829	1	0	0	0	DRENAGEM HEMATOMA SUBDURAL		2016-04-14 21:14:24	9		3	1	84	3	45		0	0	0		0		0	0	0	0	0	0	0		0	0		0					0	0							1
0		0.481972	0	0	1	0	TRAQUEOSTOMIA		2016-06-01 07:59:31	10		4	1	82	1	30		0	0	0		0		0	0	0	0	0	0	0		0	1		0					0	0							0
0		0.220876	6	0	0	1	CRANIOTOMIA PARA TUMOR CEREBRAL		2016-12-07 09:28:48	9		4	0	52	3	106		0	0	0		0		0	0	0	0	0	0	0		0	0		0					0	0							0
0		0.0507077	2	0	1	0	COLECISTECTOMIA VIDEOLAPAROSCOPICA		2015-11-09 16:00:28	3		3	1	59	2	90	0	0	0	0	0	0	0	0	0	0	0	0	0	0	0	0	0	0	0	0	0	0	0	0	0	0		0			0	0	0
0		0.0523769	1	0	3	1	RESSUTURA DE PAREDE ABDOMINAL (EVISCERACAO)		2016-04-02 10:59:31	1		2	1	73	3	95		0	0	1		0		0	0	0	0	0	0	0		0	0		0					0	0							0
0	150	0.178364	2	0	1	1	SIGMOIDECTOMY		2016-06-30 12:10:04	2		3	1	63	3	140		0	0	0		0		0	0	0	0	0	0	0		0	0		0					0	1							0
0		0.0521529	1	0	1	0	LOBECTOMIA PULMONAR		2015-10-14 09:00:00	7		3	0	54	3	220	0	0	0	0	1	0	0	0	0	0	0	0	0	0	0	0	0	0	0	1	0	0	0	0	0	0		0			1	0	0
0		0.09784	1	0	1	1	BYPASS FEMORO-POPLITEO		2016-10-25 08:29:45	4		3	0	74	3	225		0	0	0		0		0	0	0	0	0	0	0		0	0		0					0	0							1
0		0.0920118	1	1	3	0	TORACOTOMIA COM DRENAGEM FECHADA		2016-02-03 11:45:36	7		3	0	72	3	240	0	0	0	0	1	0	1	1	0	0	1	0	0	0	0	0	0	0	1	1	0	0	0	0	0	0		0			0	0	1
0		0.0507183	1	0	1	1	RESSUTURA DE PAREDE ABDOMINAL (EVISCERACAO)		2016-11-27 04:20:38	6		2	1	72	3	60		0	0	0		0		0	0	0	0	0	0	0		0	0		0					0	0							0
0	151	0.154844	6	0	1	0	SIGMOIDECTOMY		2016-06-04 22:39:21	5		3	1	58	3	220		1	1	0		0		0	0	0	0	0	0	0		0	1		0					0	0							0
0		0.125019	1	0	1	1	RESSECCAO TRANSURETERAL DE TUMOR VESICAL		2015-10-13 21:20:09	6		3	1	88	2	27	0	0	0	0	0	0	0	0	0	0	0	0	0	0	0	0	0	0	0	0	1	0	0	0	0	0		0			0	0	0
0		0.0864976	2	0	1	1	PROSTATECTOMIA		2016-09-06 10:14:52	6		3	0	70	3	80		0	0	0		0		1	0	0	1	0	0	0		0	0		0					0	0							0
0		0.0631833	1	0	3	0	TORACOTOMIA COM DRENAGEM FECHADA		2015-09-30 09:20:09	7		3	0	60	3	85	0	0	0	0	1	0	0	0	0	0	0	0	0	0	0	0	0	0	0	1	0	0	0	0	0	0		0			1	0	0
0		0.183391	4	1	0	0	BYPASS (DERIVACAO) FEMORO-FEMORAL		2016-12-22 15:00:00	4		3	1	64	3	220		0	0	0		0		0	0	0	0	0	0	0		0	0		1					0	1							0
0		0.113869	2	0	1	0	REVISAO DE ARTROPLASTIA		2016-12-13 15:00:00	5		3	0	79	3	180		0	0	0		0		0	0	0	0	0	0	0		0	0		0					0	0							0
0	152	0.0799139	1	0	0	0	EXPLORATIVE LAPAROTOMY		2016-11-25 14:44:09	11		3	1	36	3	18		0	0	0		0		0	0	0	0	0	0	0		0	0		0					0	0							0
0		0.0632397	4	0	0	1	COLOCACAO DE CATETER		2016-04-07 01:39:21	13		3	1	55	1	35		0	0	0		0		0	0	0	0	0	0	0		0	0		0					0	0							1
0	153	0.120897	1	0	2	0	RADICAL NEPHRECTOMY		2016-03-11 15:10:04	6		3	0	81	3	140		0	0	0		0		0	0	0	0	1	0	0		0	0		0					0	0							0
0	154	0.299661	1	1	1	1	EXPLORATIVE LAPAROTOMY		2016-06-28 09:10:04	2		3	1	83	3	100		0	0	0		0		0	0	0	0	0	0	0		0	0		0					0	0							0
0		0.0766628	4	0	3	1	AMPUTACAO TRANSMETATARSIANA		2016-11-20 17:19:40	4		3	1	72	2	10		0	0	0		0		0	0	0	0	0	0	0		0	0		0					0	0							1
0		0.0631833	5	1	1	0	TORACOTOMIA COM DRENAGEM FECHADA		2016-08-24 09:10:04	7		3	0	60	3	220		0	0	0		0		0	0	0	0	0	0	0		0	0		0					0	0							0
0		0.0612046	1	0	1	1	TORACOTOMIA COM DRENAGEM FECHADA		2015-09-18 09:40:19	7		3	0	59	3	280	0	0	0	0	1	0	0	0	0	0	0	0	0	0	0	0	0	0	0	0	1	0	0	0	0	0		0			0	0	0
0	155	0.0556109	1	0	1	0	HEMICOLECTOMY		2015-11-03 08:29:45	2		3	0	56	3	330	0	0	0	0	1	0	0	0	0	0	0	0	0	0	0	0	0	0	0	0	0	0	0	0	0	0		0			1	0	0
0	156	0.0787863	1	1	1	0	COLON LOWERING		2015-12-03 15:30:14	2		3	0	67	3	270	0	0	0	0	1	0	0	0	0	0	0	0	0	0	0	0	0	0	1	0	1	0	0	0	0	0		0			1	0	0
0		0.0982204	2	0	1	0	EXERESE DE PROTESE		2016-10-10 17:49:55	5		3	1	80	2	80		1	1	0		0		0	0	0	0	0	0	0		0	0		0					0	0							0
0	157	0.0631833	1	2	3	1	RECTOSIGMOIDECTOMY		2016-11-01 08:19:40	2		3	0	60	3	95		0	0	1		0		0	0	0	0	0	0	0		0	0		0					0	1							0
0		0.0982204	0	0	2	0	OSTEOSSINTESE DE FEMUR		2016-06-27 10:45:07	5		3	1	80	2	135		0	0	0		0		0	0	0	0	0	0	0		0	0		0					0	0							0
0		0.117436	1	0	1	0	HERNIOPLASTIA UMBILICAL		2015-10-28 10:59:31	1		3	1	75	1	95	0	0	0	0	1	0	0	1	0	1	0	0	0	0	0	0	0	0	0	0	0	0	0	0	0	0		0			0	0	0
0		0.0982204	1	0	1	1	AMPUTACAO SUPRACONDILIANA		2015-11-04 23:39:50	4		3	1	80	2	45	0	0	0	0	1	0	1	0	0	0	0	0	0	0	0	0	0	0	0	0	1	0	0	0	1	0		0			0	0	0
0	158	0.113869	4	0	3	1	RECTOSIGMOIDECTOMY		2016-05-17 09:00:00	2		3	0	79	3	120		0	0	0		0		0	0	0	0	1	0	0		0	1		0					0	1							0
0		0.09784	5	0	1	1	BYPASS (DERIVACAO) FEMORO-FEMORAL		2016-08-23 08:49:55	4		3	0	74	3	149		0	0	0		0		1	0	0	1	0	0	0		0	0		0					0	0							0
0		0.0864976	2	0	3	1	SEGMENTECTOMIA PULMONAR		2016-09-23 16:49:26	7		3	0	70	3	133		0	0	0		0		0	0	0	0	0	0	0		0	0		0					0	0							0
0		0.278745	0	1	2	0	EMBOLECTOMIA		2016-06-20 09:12:57	4		3	1	80	3	180		0	0	0		0		0	0	0	0	0	0	0		0	0		0					0	0							0
0		0.128296	2	0	1	1	PROSTATECTOMIA		2015-12-01 17:49:55	6		3	0	83	3	136	0	0	300	0	1	0	0	0	0	0	0	0	0	0	0	0	1	0	1	1	0	0	0	0	0	0		0			1	0	0
0		0.0841852	2	0	1	1	COLECISTECTOMIA VIDEOLAPAROSCOPICA		2016-11-29 10:49:26	3		3	1	75	2	120		0	0	1		0		0	0	0	0	0	0	0		0	1		0					0	0							1
0		0.0787863	0	0	1	1	MICROCIRURGIA PARA TUMOR INTRACRANIANO		2016-12-13 15:00:00	9		3	0	67	3	180		0	0	0		0		1	0	0	1	0	0	0		0	0		0					1	0							0
0		0.0740001	4	0	0	0	SEGMENTECTOMIA PULMONAR		2016-07-20 09:50:24	7		3	0	65	3	226		0	0	0		0		0	0	0	0	0	0	0		0	0		1					0	0							0
0		0.0838541	0	0	2	0	TORACOTOMIA COM DRENAGEM FECHADA		2016-10-07 10:45:07	7		3	0	69	3	240		0	0	0		0		0	0	0	0	0	0	0		0	0		0					0	0							0
0		0.26531	1	0	1	0	EMBOLECTOMIA		2016-07-03 22:30:43	4		3	1	78	3	95		0	0	0		0		1	0	0	1	1	0	1		0	0		0					0	1							0
0		0.110583	1	0	3	1	DEBRIDAMENTO CIRURGICO		2015-10-13 12:00:00	4		3	1	73	1	60	0	0	0	0	1	0	1	1	0	0	1	0	0	0	0	0	0	0	1	0	1	0	0	0	0	0		0			1	0	0
0	159	0.11049	2	0	1	1	RECTOSIGMOIDECTOMY		2016-04-06 08:29:45	2		3	0	78	3	260		0	0	0		0		1	1	0	1	0	0	0		0	1		0					0	0							0
0		0.0948859	0	0	1	1	BYPASS OU TROMBOENDARTERECTOMIA DA CAROTIDA		2016-12-15 08:39:00	4		3	0	73	3	95		0	0	0		0		0	0	0	0	0	0	0		1	0		0					0	1							0
0		0.0694826	0	0	1	1	SEGMENTECTOMIA PULMONAR		2016-11-23 14:29:45	7		3	0	63	3	90		0	0	0		0		0	0	0	0	0	0	0		0	0		1					0	1							0
0	160	0.0750647	2	0	0	1	EXPLORATIVE LAPAROTOMY		2015-09-17 22:45:07	2		3	1	34	3	125	0	0	0	0	1	0	0	0	0	0	0	0	0	0	0	0	0	0	0	0	0	0	0	0	0	0		0			0	0	0
0	161	0.108685	1	0	1	0	EXPLORATIVE LAPAROTOMY		2016-03-16 11:19:40	2		3	1	46	3	60		0	0	1		0		0	0	0	0	0	0	0		0	0		0					0	0							0
0	162	0.0676054	0	0	1	0	RECTOSIGMOIDECTOMY		2016-02-17 11:39:50	2		2	1	81	3	160	0	1	900	0	1	0	0	0	0	0	0	0	0	0	0	0	0	1	0	0	1	0	0	0	0	0	0	0	0	0	1	0	0
0		0.137877	4	0	1	1	AMPUTACAO INFRACONDILIANA		2016-12-20 21:34:00	4		4	1	41	2	120		1	1	0		0		0	0	0	0	0	0	1		0	0		0					0	0							1
0		0.127897	2	0	1	0	TRAQUEOSTOMIA		2015-10-30 18:40:19	10		4	0	59	1	40	0	0	0	0	0	0	0	0	0	0	0	0	0	0	0	0	0	0	0	0	0	0	0	0	0	0		0			0	0	0
0		0.0673208	1	0	0	0	TORACOTOMIA COM DRENAGEM FECHADA		2016-07-27 08:45:36	7		3	0	62	3	225		0	0	0		0		0	0	0	0	0	0	0		0	0		0					0	0							0
0		0.141986	3	0	0	0	BYPASS (DERIVACAO) FEMORO-FEMORAL		2016-06-16 11:29:45	4		3	1	55	3	120		0	0	0		0		1	0	0	1	1	0	0		0	0		0					0	1							0
0		0.0632397	6	0	1	1	COLOCACAO DE CATETER		2016-01-08 09:37:26	13		3	1	55	1	40	0	0	0	0	0	0	0	0	0	0	0	0	0	0	0	0	0	0	0	0	0	0	0	0	0	0		0			0	0	0
0	163	0.193772	1	0	3	1	EXPLORATIVE LAPAROTOMY		2016-06-02 03:30:14	2		3	1	66	3	155		0	0	0		0		1	1	0	0	0	0	0		0	0		0					0	0							0
0		0.100962	1	0	1	0	PIELOGRAFIA ASCENDENTE		2015-12-20 01:14:52	6		3	1	70	1	25	0	0	0	0	1	0	0	0	0	0	0	0	0	0	0	0	0	0	0	0	0	0	0	0	0	0		0			0	0	0
0		0.0787863	2	1	1	1	BYPASS (DERIVACAO) FEMORO-FEMORAL		2016-06-21 08:29:45	4		3	0	67	3	240		0	0	0		0		0	0	0	0	0	0	0		0	0		0					0	0							0
0		0.140231	4	0	1	1	SEPTOPLASTIA		2016-10-26 09:00:00	10		3	1	81	1	180		0	0	0		0		0	0	0	0	0	0	0		0	0		0					0	0							0
0		0.0675915	2	0	1	0	GASTROSTOMIA		2016-07-21 20:45:36	1		3	1	68	2	60		0	0	0		0		0	0	0	0	0	0	0		0	0		0					0	0							0
0		0.103995	1	0	1	0	ANASTOMOSE BILIO-DIGESTIVA		2016-03-29 08:35:31	3		3	0	76	3	164		0	0	0		0		0	0	0	0	0	0	0		0	1		0					0	0							0
0		0.148465	1	0	3	0	EXERESE DE PROTESE DE COLO DE FEMUR		2016-12-05 18:00:00	5		4	0	75	2	46		0	0	0		0		0	0	0	0	0	0	0		0	0		0					1	0							0
0		0.0824443	1	0	0	0	EMBOLECTOMIA		2016-02-19 08:29:45	4		3	1	37	3	150	0	0	0	0	1	0	1	0	0	0	0	0	1	0	0	0	0	0	0	0	0	0	1	0	0	0		0			0	0	0
0	164	0.0948859	1	0	1	1	GASTRECTOMY		2016-11-01 08:25:26	1		3	0	73	3	190		0	0	0		0		0	0	0	0	0	0	0		0	0		0					0	0							0
0		0.0675915	1	0	1	1	ARTROPLASTIA COXO-FEMURAL		2016-03-14 18:00:00	5		3	1	68	2	60		0	0	0		0		0	0	0	0	0	0	0		0	0		0					0	0							0
0	165	0.578238	1	0	3	0	EXPLORATIVE LAPAROTOMY		2016-05-01 17:19:40	2		4	1	67	3	140		0	0	0		0		0	0	0	0	0	0	0		0	0		0					0	0							0
0	166	0.118945	1	0	1	1	EXPLORATIVE LAPAROTOMY		2016-10-06 13:24:57	2		3	1	49	3	60		0	0	0		0		0	0	0	0	0	0	0		0	1		0					0	0							0
0		0.193772	4	0	1	1	BYPASS FEMORO-POPLITEO		2015-09-29 09:11:31	4		3	1	66	3	244	0	0	0	0	1	0	1	0	0	0	0	0	0	0	0	0	0	0	0	0	0	0	0	0	0	0		0			0	1	0
0	167	0.0727428	6	0	0	1	RECTOSIGMOIDECTOMY		2016-07-25 23:32:38	2		3	1	33	3	176		1	1	0		0		0	0	0	0	0	0	0		0	0		0					0	0							0
0	168	0.0704872	0	0	0	1	EXPLORATIVE LAPAROTOMY		2016-03-23 23:49:55	2		3	1	32	3	24		0	0	1		0		0	0	0	0	0	0	0		0	1		0					0	0							0
0		0.0614523	2	1	1	1	AMPUTACAO DE PODODACTILOS		2016-03-02 21:44:38	5		3	1	65	2	30	0	0	0	0	1	0	0	0	0	0	0	0	0	0	0	0	0	0	0	0	0	0	0	0	0	0		1			0	1	0
0	169	0.0864976	1	1	1	0	HEMICOLECTOMY		2016-03-30 08:45:36	2		3	0	70	3	185		0	0	0		0		0	0	0	0	0	0	0		0	0		0					0	0							1
0		0.221655	1	0	1	1	EMBOLECTOMIA		2016-04-22 16:20:38	4		3	1	71	3	110		0	0	0		0		0	0	0	0	0	0	0		0	0		1					0	0							0
0	170	0.278745	1	0	1	1	EXPLORATIVE LAPAROTOMY		2015-10-14 13:45:07	2		3	1	80	3	85	0	0	0	0	0	0	0	1	0	0	0	0	0	0	0	0	1	0	0	0	0	0	0	0	0	0		0			1	0	0
0		0.0694826	2	0	1	0	EMBOLECTOMIA		2016-10-25 21:40:19	4		3	0	63	3	80		0	0	0		0		0	0	0	0	0	0	0		0	0		0					0	0							0
0		0.0838371	1	0	0	0	DERIVACAO VENTRICULO PERITONEAL		2016-02-23 20:29:45	9		4	0	56	2	50	0	0	0	0	1	0	0	0	0	0	0	0	0	0	0	0	0	0	0	0	0	0	0	0	0	0		0			0	0	0
0	171	0.0538557	1	0	3	1	ABDOMINOPERINEAL AMPUTATION OF THE RECTUM		2016-08-12 09:00:00	2		3	0	55	3	285		0	0	0		0		0	0	0	0	0	0	0		0	0		0					0	0							0
0		0.0574199	2	0	1	0	TORACOTOMIA COM DRENAGEM FECHADA		2016-07-29 09:20:09	7		3	0	57	3	200		0	0	0		0		0	0	0	0	0	0	0		0	0		0					0	0							0
0		0.132248	2	0	1	0	DEBRIDAMENTO CIRURGICO		2016-04-12 02:29:45	13		3	1	79	1	10		0	0	0		0		0	0	0	0	0	0	0		0	1		0					0	1							0
0		0.0532913	1	0	1	1	RESSECCAO TRANS-URETRAL DE TUMOR VESICAL		2015-12-15 07:39:21	6		3	0	92	2	35	0	0	0	0	0	0	0	0	0	0	0	0	0	0	0	0	0	0	0	0	1	0	0	0	0	0		0			0	0	0
0		0.0521529	4	0	1	1	BYPASS FEMORO-POPLITEO		2016-05-23 14:29:45	4		3	0	54	3	250		0	0	0		0		0	0	0	0	0	0	0		0	0		1					0	0							0
0		0.0812842	6	0	1	1	REVISAO DE ARTROPLASTIA		2016-09-26 08:45:36	5		3	0	68	3	195		1	1	0		0		0	0	0	0	1	0	0		0	0		0					0	1							0
0		0.0592839	1	0	1	0	BYPASS OU TROMBOENDARTERECTOMIA DA CAROTIDA		2016-11-11 16:30:43	4		3	0	58	3	120		0	0	0		0		0	0	0	0	0	0	0		0	0		0					0	1							0
0		0.110913	1	0	2	0	COLECISTECTOMIA VIDEOLAPAROSCOPICA		2016-03-08 13:59:31	3		3	1	84	2	107	0	0	0	0	1	0	0	1	0	0	1	0	0	0	0	0	0	0	0	0	1	0	0	0	0	0		0			1	0	0
0	172	0.351736	1	0	1	1	RECTOSIGMOIDECTOMY		2016-11-20 11:49:55	2		3	1	90	3	95		0	0	0		0		0	0	0	0	0	0	0		0	1		0					0	0							1
0	173	0.163933	1	0	1	1	EXPLORATIVE LAPAROTOMY		2016-09-08 18:31:40	2		3	1	60	3	229		0	0	0		0		0	0	0	0	0	0	0		0	0		0					0	0							0
0	174	0.0812842	1	1	1	0	RETROPERITONEAL LYMPHADENECTOMY		2016-08-25 08:15:21	11		3	0	68	3	180		0	0	0		0		0	0	0	0	0	0	0		0	1		0					0	0							1
0		0.0507183	2	1	1	0	BYPASS (DERIVACAO) FEMORO-TIBIAL		2016-10-08 16:00:28	4		2	1	72	3	290		0	0	0		0		0	0	0	0	0	0	0		0	0		0					0	0							1
0	175	0.258749	1	0	1	1	EXPLORATIVE LAPAROTOMY		2016-02-01 11:29:45	2		3	1	77	3	90	0	0	0	0	1	0	0	0	0	0	0	0	0	0	0	0	0	0	0	0	0	0	0	0	0	0		0			0	0	0
0		0.468662	1	0	1	1	EMBOLECTOMIA		2016-01-25 21:00:00	4		4	1	54	3	105	0	0	0	0	1	0	0	0	0	0	0	0	0	0	1	0	0	0	0	0	0	0	0	0	0	0		0			0	0	0
0		0.113869	1	0	1	0	SEGMENTECTOMIA PULMONAR		2016-07-06 17:09:36	7		3	0	79	3	30		0	0	0		0		1	1	0	0	0	0	0		0	0		0					0	0							0
0	176	0.63484	1	0	1	1	EXPLORATIVE LAPAROTOMY		2016-05-16 16:24:57	2		4	1	74	3	170		0	0	0		0		0	0	0	0	1	0	0		0	0		1					0	0							0
0		0.0982204	1	0	2	0	AMPUTACAO SUPRACONDILIANA		2016-11-18 15:20:09	4		3	1	80	2	50		0	0	0		0		0	0	0	0	0	0	0		0	0		0					1	1							1
0	177	0.0592839	1	0	1	0	SIGMOIDECTOMY		2016-02-18 08:39:50	2		3	0	58	3	87	0	0	0	0	1	0	0	0	0	0	0	0	0	0	0	0	0	0	0	0	0	0	0	0	0	0		0			1	0	0
0		0.097924	1	0	1	0	IMPLANTE DE ELETRODO PARA ESTIMULAÇÃO CEREBRAL		2016-04-13 14:09:36	9		3	1	69	1	190		0	0	0		0		0	0	0	0	0	0	0		0	0		0					0	0							0
0		0.125019	1	0	1	0	COLECISTECTOMIA VIDEOLAPAROSCOPICA		2016-01-07 10:20:38	3		3	1	88	2	115	0	0	0	0	1	0	0	0	0	0	0	0	0	1	0	0	0	0	0	0	0	0	0	0	0	0		0			1	0	0
0		0.124549	2	0	1	1	BYPASS OU TROMBOENDARTERECTOMIA FEMURO-P		2016-06-03 13:00:28	4		3	0	82	3	240		0	0	0		0		0	0	0	0	0	0	1		0	0		0					0	0							0
0		0.113869	1	0	1	1	BYPASS OU TROMBOENDARTERECTOMIA DA CAROTIDA		2016-02-26 14:42:43	4		3	0	79	3	101	0	0	0	0	0	0	1	0	0	0	0	0	0	0	0	0	0	0	0	0	0	0	0	0	0	0		0			0	0	0
0		0.128296	2	0	0	1	BYPASS FEMORO-POPLITEO		2016-08-22 08:49:55	5		3	0	83	3	240		0	0	0		0		0	0	0	0	0	0	0		0	0		0					0	0							0
0		0.0634385	1	0	1	0	ARTROPLASTIA COXO-FEMURAL		2016-12-01 12:50:24	6		3	1	66	2	120		0	0	0		0		0	0	0	0	0	0	0		0	0		0					0	0							0
0	178	0.0920118	1	0	3	1	RECTOSIGMOIDECTOMY		2016-06-01 08:35:31	2		3	0	72	3	191		0	0	0		0		1	0	0	1	1	0	1		0	0		0					0	0							0
0		0.0612593	4	0	1	1	DRENAGEM DE ABSCESSO ANO-RETAL		2015-11-08 14:29:45	2		3	1	54	1	30	0	0	0	0	0	0	0	0	0	0	0	0	0	0	0	0	0	0	0	0	0	0	0	0	0	0		0			0	0	0
0		0.0920118	4	0	1	1	TORACOTOMIA EXPLORADORA		2016-11-25 15:30:14	7		3	0	72	3	30		0	0	0		0		0	0	0	0	0	0	0		0	0		0					0	0							1
0		0.0717085	2	0	0	0	BYPASS OU TROMBOENDARTERECTOMIA DA CAROTIDA		2016-03-17 08:39:50	4		3	0	64	3	95		0	0	0		0		1	0	0	1	0	0	0		0	0		0					0	0							0
0		0.0576532	4	0	3	0	APENDICECTOMIA VIDEOLAPAROSCOPICA		2016-02-18 02:19:40	2		3	1	63	2	60	0	0	0	0	1	0	0	0	0	0	0	0	0	0	0	0	0	0	1	0	1	0	0	0	0	0		0			0	0	0
0		0.0595243	1	0	1	1	AMPUTACAO DE PODODACTILOS		2016-10-20 17:51:21	5		3	1	64	2	27		0	0	0		0		1	1	0	1	1	0	1		0	0		0					0	0							1
0		0.285617	1	0	0	1	DRENAGEM HEMATOMA SUBDURAL		2016-08-15 17:29:45	9		3	1	81	3	60		0	0	0		0		0	0	0	0	0	0	0		0	0		0					0	1							0
0		0.299661	1	0	1	1	BYPASS (DERIVACAO) FEMORO-FEMORAL		2016-08-01 09:04:19	4		3	1	83	3	125		0	0	0		0		0	0	0	0	0	0	0		0	0		1					0	0							0
0	179	0.0838541	1	0	1	0	HEMICOLECTOMY		2015-10-22 19:14:52	2		3	0	69	3	153	0	0	0	0	0	0	0	0	0	0	0	0	0	0	0	0	0	0	0	0	0	0	0	0	0	0		0			0	0	0
0		0.117337	0	0	0	0	REVISAO DE ARTROPLASTIA		2015-12-07 18:47:31	5		3	0	80	3	109	0	0	0	1	0	0	0	0	0	0	0	0	0	0	0	0	0	0	1	0	1	0	0	0	0	0		0			1	0	0
0		0.0982204	1	0	1	1	AMPUTACAO SUPRACONDILIANA		2016-06-14 10:00:28	4		3	1	80	2	30		0	0	0		0		1	0	0	1	0	0	1		0	0		0					1	0							0
0		0.0949677	1	0	1	1	DEBRIDAMENTO CIRURGICO		2015-10-08 21:38:52	5		3	1	68	1	40	0	0	0	0	1	0	0	1	1	0	0	0	0	0	0	0	0	0	0	0	0	0	0	0	1	0		0			0	1	0
0	180	0.0652216	1	0	0	0	HEPATECTOMY		2016-10-05 10:10:33	3		3	0	61	3	240		1	1	0		0		0	0	0	0	0	0	0		0	0		0					0	0							0
0		0.124653	1	0	1	1	HERNIOPLASTIA INGUINAL		2016-01-11 16:59:31	2		3	1	77	1	90	0	0	0	0	1	0	0	0	0	0	0	1	0	0	0	0	1	0	0	0	0	0	0	0	0	0		0			0	0	0
0		0.152806	1	0	0	0	COLOSTOMIA		2015-10-29 14:15:21	2		4	0	76	2	37	0	0	0	0	0	0	0	0	0	0	0	1	0	0	0	0	0	0	0	0	0	0	0	0	0	0		0			0	0	0
0		0.097924	1	0	3	0	FISTULA ARTERIO-VENOSA - FAV		2016-01-17 11:19:40	4		3	1	69	1	160	0	0	0	0	1	0	0	0	0	0	0	0	0	0	0	0	0	0	1	1	0	0	0	0	0	0		0			0	1	0
0		0.0652216	1	0	1	1	BYPASS (DERIVACAO) FEMORO-FEMORAL		2016-05-16 16:39:21	4		3	0	61	3	140		0	0	0		0		0	0	0	0	0	0	0		0	0		1					0	1							0
0		0.0592839	1	1	3	0	ENTERORRAFIA		2016-08-18 08:45:36	2		3	0	58	3	315		0	0	0		0		0	0	0	0	0	0	0		0	0		0					0	0							0
0		0.0505466	2	1	0	1	NEFROSTOMIA PERCUTANEA		2016-12-30 18:00:00	6		3	1	48	1	105		0	0	0		0		0	0	0	0	0	0	0		0	0		0					0	0							0
0		0.117436	2	2	1	1	COLOCACAO DE CATETER DUPLO J		2016-12-07 17:09:36	6		3	1	75	1	95		0	0	1		0		0	0	0	0	0	0	0		0	0		1					1	1							0
0		0.120897	1	0	1	1	BYPASS OU TROMBOENDARTERECTOMIA FEMURO-P		2016-11-10 08:29:45	4		3	0	81	3	210		0	0	0		0		1	0	0	1	0	0	0		0	0		0					0	0							0
0		0.0920118	2	0	1	1	BYPASS OU TROMBOENDARTERECTOMIA DA CAROTIDA		2016-08-22 15:30:14	4		3	0	72	3	80		0	0	0		0		1	0	0	1	0	0	0		0	0		0					0	0							1
0		0.0556109	2	0	2	0	ARTRODESE TÓRACO-LOMBAR VIA POSTERIOR		2016-11-29 15:04:19	5		3	0	56	3	300		1	1	0		0		1	1	0	0	0	0	0		0	0		0					0	0							0
0	181	0.0763588	4	0	1	1	RETROPERITONEAL LYMPHADENECTOMY		2016-07-22 08:15:21	6		3	0	66	3	610		0	0	0		0		0	0	0	0	0	0	0		0	0		0					0	0							0
0	182	0.258749	1	0	0	0	EXPLORATIVE LAPAROTOMY		2016-08-26 09:00:00	2		3	1	77	3	120		0	0	1		0		0	0	0	0	0	0	0		0	0		0					0	0							0
0		0.0763588	0	0	2	0	REVISAO DE ARTROPLASTIA		2016-10-19 16:00:28	5		3	0	66	3	150		1	1	0		0		0	0	0	0	0	0	0		0	0		0					0	0							0
0		0.0864976	2	0	1	1	LINFADENECTOMIA RADICAL CERVICAL		2016-05-10 08:25:26	10		3	0	70	3	260		0	0	0		0		1	0	0	1	0	0	0		0	0		1					0	0							0
0	183	0.221655	1	0	1	0	EXPLORATIVE LAPAROTOMY		2016-06-24 10:14:52	2		3	1	71	3	120		0	0	0		0		0	0	0	0	0	0	0		0	0		0					0	0							0
0		0.0514416	1	0	1	1	HERNIOPLASTIA INCISIONAL		2016-06-28 08:29:45	1		3	0	80	1	180		0	0	0		0		0	0	0	0	0	0	0		0	0		0					0	1							0
0		0.0948859	1	1	1	0	BYPASS FEMORO-POPLITEO		2016-08-02 09:00:00	4		3	0	73	3	360		1	1	0		0		0	0	0	0	0	0	0		0	0		0					0	0							0
0	184	0.0920118	1	0	0	0	GASTRECTOMY		2015-10-14 08:45:36	1		3	0	72	3	300	0	0	0	0	1	0	0	0	0	0	0	0	0	0	0	0	0	0	0	0	0	0	0	0	0	0		0			0	1	0
0	185	0.103995	2	0	1	1	HEMICOLECTOMY		2016-09-08 12:34:33	2		3	0	76	3	240		0	0	0		0		1	1	0	1	0	0	0		0	0		1					0	1							1
0		0.178364	1	0	1	0	DRENAGEM HEMATOMA SUBDURAL		2016-08-01 22:45:07	9		3	1	63	3	57		0	0	0		0		0	0	0	0	0	0	0		0	0		0					0	0							0
0	186	0.0673208	6	0	1	0	RETROPERITONEAL LYMPHADENECTOMY		2016-09-28 09:00:00	1		3	0	62	3	240		0	0	0		0		0	0	0	0	0	0	0		0	0		0					0	0							0
0		0.0505466	1	1	3	1	DRENAGEM DE ABSCESSO ANO-RETAL		2016-09-21 21:00:00	2		3	1	48	1	40		0	0	0		0		0	0	0	0	0	0	0		0	0		0					0	1							0
0		0.050501	2	0	1	0	BYPASS (DERIVACAO) FEMORO-FEMORAL		2016-07-08 16:00:28	4		3	0	53	3	110		0	0	0		0		0	0	0	0	0	0	0		0	0		0					0	0							0
0		0.0694826	2	0	1	0	EMBOLECTOMIA		2016-07-11 16:00:28	4		3	0	63	3	420		0	0	0		0		0	0	0	0	0	0	0		0	0		0					0	0							0
0		0.199127	1	0	1	1	RESSECCAO DE PSEUDO-ANEURISMA		2016-05-18 20:29:45	4		3	1	67	3	75		0	0	0		0		1	1	1	0	1	0	0		0	0		0					0	0							1
0		0.0763588	2	0	1	0	TORACOTOMIA COM DRENAGEM FECHADA		2015-12-02 08:29:45	7		3	0	66	3	240	0	0	262	0	0	0	0	0	0	0	0	0	0	0	0	0	0	0	1	0	1	0	0	0	1	0		0			0	0	0
0	187	0.271975	1	1	0	0	EXPLORATIVE LAPAROTOMY		2016-11-04 13:13:26	2		3	1	79	3	146		0	0	0		0		0	0	0	0	0	0	0		0	0		0					0	0							1
0		0.0707504	2	0	2	1	HERNIOPLASTIA INGUINAL C/ TELA		2016-01-11 07:59:31	2		3	0	90	1	105	0	0	0	0	1	0	0	1	0	0	0	0	0	0	0	0	1	0	0	0	0	0	0	0	0	0		0			1	0	0
0		0.0717719	1	0	1	1	DRENAGEM DE ABSCESSO		2015-12-17 08:25:26	13		3	1	59	1	35	0	0	0	0	1	0	1	0	0	0	0	0	0	0	0	0	0	0	0	1	0	0	0	0	0	0		0			0	1	0
0		0.207583	1	0	1	1	AMPUTACAO INFRACONDILIANA		2016-08-30 20:09:36	5		4	0	87	2	70		0	0	0		0		0	0	0	0	0	0	0		0	0		0					1	0							1
0		0.0717719	2	0	1	1	PIELOGRAFIA ASCENDENTE		2016-02-01 21:54:43	6		3	1	59	1	60	0	0	0	0	1	0	0	0	0	0	0	0	0	0	0	0	0	0	0	0	0	0	0	0	0	0		0			0	0	0
0	188	0.113869	1	1	2	0	RECTOSIGMOIDECTOMY		2016-06-30 08:29:45	2		3	0	79	3	210		1	1	0		0		0	0	0	0	0	0	0		0	0		0					0	0							0
0	189	0.0652216	4	0	2	0	EXPLORATIVE LAPAROTOMY		2016-12-22 15:00:00	11		3	0	61	3	180		1	1	0		0		0	0	0	0	0	0	0		0	0		1					0	0							0
0		0.0634385	1	0	1	1	COLECISTECTOMIA VIDEOLAPAROSCOPICA		2016-09-01 09:44:38	3		3	1	66	2	65		0	0	0		0		1	1	0	1	0	0	0		0	0		0					0	0							0
0		0.148493	2	0	1	0	REVISAO DE ARTROPLASTIA		2016-08-01 13:59:31	5		3	0	88	3	120		1	1	0		0		0	0	0	0	0	0	0		0	0		0					0	0							0
0		0.0514416	1	0	1	0	DEBRIDAMENTO CIRURGICO		2016-05-02 21:50:24	7		3	0	80	1	53		0	0	0		0		0	0	0	0	1	0	0		0	0		0					0	0							0
0		0.0920118	1	0	1	1	BYPASS (DERIVACAO) FEMORO-TIBIAL		2016-10-03 09:00:00	4		3	0	72	3	480		1	1	0		0		0	0	0	0	0	0	0		0	1		0					0	0							0
0		0.227564	1	0	1	1	EMBOLECTOMIA		2016-11-30 05:19:40	4		3	1	72	3	180		0	0	0		0		1	1	0	1	0	0	0		0	0		0					0	0							0
0		0.0948859	1	0	1	0	EXERESE DE TUMOR RETAL PER ANUS		2016-05-12 14:29:45	2		3	0	73	3	70		0	0	0		0		0	0	0	0	0	0	0		0	0		0					0	0							1
0		0.0920118	1	0	1	0	TORACOTOMIA COM DRENAGEM FECHADA		2015-10-09 09:00:00	7		3	0	72	3	210	0	0	0	0	1	0	0	1	1	0	1	0	0	0	0	0	1	0	0	0	0	0	0	0	0	0		0			0	0	0
0	190	0.0763588	1	0	2	1	HEMICOLECTOMY		2015-10-27 08:15:21	2		3	0	66	3	185	0	0	0	0	0	0	0	0	0	0	0	0	0	0	0	0	1	0	0	0	1	0	0	0	0	0		0			1	0	1
0		0.0812842	1	0	1	1	MANDIBULECTOMIA		2016-05-18 07:59:31	10		3	0	68	3	300		0	0	0		0		0	0	0	0	0	0	0		0	0		1					0	0							0
0		0.117436	1	0	0	1	ORQUIECTOMIA		2016-08-17 21:30:14	6		3	1	75	1	45		0	0	0		0		0	0	0	0	1	0	0		0	0		1					0	0							0
0	191	0.114326	1	0	2	0	ENTERECTOMY		2016-09-12 05:29:45	2		2	1	98	3	140		0	0	0		0		0	0	0	0	0	0	0		0	0		0					1	0							0
0		0.159336	1	0	1	1	LINFADENECTOMIA RADICAL CERVICAL		2016-07-20 16:20:38	10		3	1	59	3	95		0	0	0		0		0	0	0	0	0	1	0		0	0		0					0	0							0
0		0.159336	2	0	1	1	BYPASS (DERIVACAO) FEMORO-FEMORAL		2016-07-22 14:05:16	4		3	1	59	3	165		0	0	0		0		0	0	0	0	0	0	0		0	0		0					0	0							0
0		0.101267	1	0	2	0	COLECISTECTOMIA VIDEOLAPAROSCOPICA		2016-10-28 23:45:36	3		3	1	81	2	60		0	0	0		0		0	0	0	0	0	0	0		0	0		0					0	0							0
0		0.050501	1	2	1	1	TRAQUEOPLASTIA		2015-10-23 14:45:36	7		3	0	53	3	240	0	0	0	0	0	0	0	0	0	0	0	0	0	0	0	0	0	0	0	0	1	0	1	0	0	0		0			0	0	0
0		0.0540754	2	1	1	1	AMPUTACAO INFRACONDILIANA		2016-10-28 23:19:40	4		3	1	61	2	60		0	0	0		0		0	0	0	0	0	0	0		0	0		0					1	0							1
0		0.271081				0	LINFADENECTOMIA RADICAL CERVICAL		2016-01-08 08:44:09	10		4	0	60	3	491	0	0	0	0	1	0	0	0	0	0	0	0	0	0	0	0	0	0	0	0	0	0	0	0	0	0		0			0	0	0
0	192	0.665689				1	EXPLORATIVE LAPAROTOMY		2016-09-05 11:15:21	2		4	1	78	3	145		0	0	0		0		0	0	0	0	0	0	0		0	0		0					0	0							0
0		0.0839272				1	NEFROSTOMIA PERCUTANEA		2015-12-30 16:00:28	6		3	1	64	1	60	0	0	0	0	0	0	0	0	0	0	0	0	0	0	0	0	0	0	0	0	0	0	0	0	0	0		0			0	0	0
0	193	0.168636				0	BILE TRACT EXPLORATION		2016-08-23 16:49:26	2		3	1	61	3	130		0	0	0		0		0	0	0	0	0	0	0		0	0		0					0	0							0
0		0.321447				1	DRENAGEM HEMATOMA SUBDURAL		2016-04-26 18:59:02	9		3	1	86	3	38		0	0	0		0		1	0	1	0	0	0	0		0	0		0					0	1							0
0		0.0717719				1	HERNIOPLASTIA UMBILICAL		2016-07-17 23:45:36	1		3	1	59	1	90		0	0	0		0		0	0	0	0	0	0	0		0	0		0					0	0							0
0	194	0.0717085				0	BILE TRACT EXPLORATION		2015-10-22 14:41:16	3		3	0	64	3	170	0	0	0	0	1	0	0	0	0	0	0	0	0	0	0	0	0	0	0	1	0	0	0	0	1	0		0			0	0	0
0		0.0652796				0	DRENAGEM DE ABSCESSO PERINEAL		2016-07-13 11:49:55	13		3	1	56	1	60		0	0	0		0		0	0	0	0	0	0	0		0	0		0					0	0							1
0		0.0614523	1			1	COLECISTECTOMIA VIDEOLAPAROSCOPICA		2016-11-16 12:00:00	3		3	1	65	2	120		0	0	0		0		0	0	0	0	0	0	0		0	0		0					0	0							1
0		0.0790991				1	ARTROTOMIA DE JOELHO		2016-10-18 13:59:31	5		3	1	73	2	90		0	0	0		0		1	1	0	0	0	0	1		0	0		0					0	0							1
0		0.0556109				1	TORACOTOMIA COM DRENAGEM FECHADA		2016-04-13 09:30:14	7		3	0	56	3	450		1	1	0		0		0	0	0	0	0	0	0		0	0		0					0	0							1
0		0.0592839				1	BYPASS FEMORO-POPLITEO		2016-12-01 09:00:00	4		3	0	58	3	255		0	0	0		0		0	0	0	0	0	0	0		0	0		0					0	0							0
0	195	0.204593				1	SIGMOIDECTOMY		2016-08-05 03:10:04	2		3	1	68	3	94		0	0	0		0		0	0	0	0	0	0	0		0	0		0					0	0							0
0		0.0507077				1	AMPUTACAO SUPRACONDILIANA		2016-01-17 09:00:00	4		3	1	59	2	60	0	0	0	0	0	0	0	0	0	0	0	0	0	0	0	0	1	0	0	0	0	0	0	1	0	0		0			0	0	0
0		0.107612				0	AMPUTACAO SUPRACONDILIANA		2016-07-16 10:00:28	4		3	1	83	2	60		0	0	0		0		1	0	0	1	0	0	0		0	0		0					0	0							1
0	196	0.204593				0	EXPLORATIVE LAPAROTOMY		2015-10-23 02:29:45	6		3	1	68	3	120	0	0	0	1	0	0	0	0	0	0	0	0	0	0	0	0	0	0	0	0	0	0	0	0	0	0		0			0	0	0
0		0.056641				0	IMPLANTE COCLEAR		2016-08-23 14:49:55	10		3	0	83	1	159		0	0	0		0		0	0	0	0	0	0	0		0	0		0					0	0							0
0		0.0717085				1	BYPASS OU TROMBOENDARTERECTOMIA DA CAROTIDA		2016-05-31 08:39:50	4		3	0	64	3	95		0	0	0		0		0	0	0	0	0	0	0		0	0		0					0	1							0
0	197	0.0673208				1	RECTOSIGMOIDECTOMY		2016-06-29 08:55:40	2		3	0	62	3	240		0	0	0		0		0	0	0	0	1	0	0		0	0		0					0	0							0
0		0.0892163				0	EXERESE DE TUMOR RETAL PER ANUS		2016-07-28 15:00:00	2		3	0	71	3	90		0	0	0		0		0	0	0	0	0	0	0		0	0		0					0	0							0
0		0.154844				1	REINTERVENCAO DE BYPASS		2016-10-31 20:15:21	4		3	1	58	3	17		0	0	0		0		0	0	0	0	0	0	0		0	0		1					0	0							0
0		0.258749				1	DRENAGEM HEMATOMA SUBDURAL		2015-10-23 17:19:40	9		3	1	77	3	51	0	1	1	0	0	0	0	0	0	0	0	0	0	0	0	0	0	0	0	0	0	0	0	0	0	0		0			0	0	0
0		0.0675915				0	AMPUTACAO SUPRACONDILIANA		2015-11-05 01:35:02	4		3	1	68	2	40	0	0	0	0	1	0	1	0	0	0	0	0	0	0	0	0	0	0	0	0	0	0	0	0	0	0		0			0	1	0
0	198	0.0892163				1	GASTRECTOMY		2016-03-02 08:45:36	1		3	0	71	3	211	0	1	1397	0	0	0	0	0	0	0	0	0	0	0	0	0	0	0	0	0	1	0	0	0	0	0		0			0	0	0
0		0.0892937				0	COLOCACAO DE PORTOCATH		2016-11-30 16:49:26	13		3	1	66	1	55		0	0	0		0		0	0	0	0	0	0	0		0	0		0					0	0							0
0		0.0558373				0	COLECISTECTOMIA VIDEOLAPAROSCOPICA		2016-04-21 23:22:33	3		3	1	62	2	137		0	0	0		0		0	0	0	0	0	0	0		0	0		0					0	0							0
0		0.168636				0	EMBOLECTOMIA		2016-06-13 17:15:21	4		3	1	61	3	96		0	0	0		0		0	0	0	0	0	0	0		0	0		0					0	0							1
0		0.0719954				0	AMPUTACAO SUPRACONDILIANA		2016-09-26 00:20:09	4		3	1	70	2	45		0	0	0		0		1	0	0	1	1	0	1		0	1		0					1	1							1
0		0.112016				1	TORACOTOMIA EXPLORADORA		2016-01-07 20:29:45	7		3	1	47	3	90	0	0	0	0	1	0	0	0	0	0	0	0	0	0	0	0	0	0	0	0	0	0	0	0	0	0		0			0	0	0
0	199	0.0612046				0	RADICAL CYSTECTOMY		2016-04-05 08:49:55	6		3	0	59	3	430		1	1	0		0		0	0	0	0	0	0	0		0	0		0					0	0							0
0		0.0673208				1	BYPASS FEMORO-POPLITEO		2016-04-04 13:14:52	4		3	0	62	3	220		0	0	0		0		0	0	0	0	0	0	0		0	0		0					0	1							0
0	200	0.0694826				0	RADICAL CYSTECTOMY		2016-04-12 17:19:40	6		3	0	63	3	70		0	0	0		0		0	0	0	0	0	0	0		0	0		0					0	0							0
0		0.271932				1	GASTROSTOMIA		2015-11-09 16:59:31	1		4	1	66	2	48	0	0	0	0	0	0	0	0	0	0	0	0	0	0	0	0	0	0	0	0	0	0	0	0	0	0		0			0	0	0
0		0.0584814				1	EXERESE E RECONSTRUCAO TOTAL DE LABIO		2016-11-24 13:59:31	10		3	0	84	1	165		0	0	0		0		0	0	0	0	0	0	1		0	1		1					0	0							0
0	201	0.0673208				1	RADICAL NEPHRECTOMY		2016-11-25 14:49:55	6		3	0	62	3	40		0	0	0		0		0	0	0	0	0	0	0		0	0		0					0	0							0
0	202	0.0812842				0	RADICAL NEPHRECTOMY		2016-04-07 18:30:14	6		3	0	68	3	150		1	1	0		0		0	0	0	0	0	0	0		0	0		0					0	0							0
0		0.178364				1	EMBOLECTOMIA		2016-02-29 13:17:45	4		3	1	63	3	351	0	1	600	0	1	0	1	0	0	0	0	0	0	0	1	0	0	0	0	1	0	0	0	0	0	0		0			1	0	0
0		0.0766628				0	COLECISTECTOMIA		2016-06-11 21:30:14	3		3	1	72	2	150		0	0	0		0		0	0	0	0	0	0	0		0	0		0					0	0							0
0		0.118945				1	EMBOLECTOMIA		2016-12-27 04:10:33	4		3	1	49	3	240		0	0	0		0		0	0	0	0	1	0	0		0	0		0					1	0							1
0		0.0652216				1	REINTERVENCAO DE BYPASS		2016-12-16 15:20:00	4		3	0	61	3	40		0	0	0		0		0	0	0	0	0	0	0		0	1		0					1	0							1
0		0.0895665				0	AMPUTACAO SUPRACONDILIANA		2016-06-28 12:14:24	4		3	1	77	2	60		0	0	0		0		0	0	0	0	0	0	0		0	1		0					0	1							0
0		0.0790991				1	AMPUTACAO DE PE		2015-09-18 22:30:43	4		3	1	73	2	30	0	0	0	0	1	0	1	0	0	0	0	0	0	0	0	0	0	0	0	0	0	0	0	0	0	0		0			0	1	0
0		0.120998				1	DRENAGEM DE ABSCESSO		2016-07-03 20:45:36	5		3	1	76	1	20		0	0	1		0		0	0	0	0	0	0	0		0	0		0					0	0							0
0		0.0550291				0	OSTEOSSINTESE DE FEMUR		2016-06-30 12:31:40	5		3	0	93	2	90		0	0	0		0		0	0	0	0	0	0	0		0	1		0					1	1							0
0		0.239711				1	REINTERVENCAO DE BYPASS		2015-10-05 23:26:52	4		3	1	74	3	24	0	0	0	0	1	0	1	0	0	0	0	0	0	0	0	0	0	0	0	0	1	0	0	0	0	0		0			0	0	0
0		0.0507077				0	AMPUTACAO DE PODODACTILOS		2015-10-06 17:28:19	4		3	1	59	2	51	0	0	0	0	1	0	0	0	0	0	0	0	0	0	0	0	0	0	0	0	0	0	0	0	0	0		0			0	1	0
0		0.0654843				1	ARTROTOMIA DO OMBRO		2016-10-04 13:59:31	5		3	1	67	2	78		0	0	0		0		0	0	0	0	0	0	1		0	0		0					1	1							0
0		0.0895665				1	COLECISTECTOMIA		2015-11-21 21:14:24	3		3	1	77	2	137	0	0	0	0	1	0	0	1	0	0	0	0	0	0	0	0	0	0	0	0	1	0	0	0	0	0		1			0	0	0
0		0.0593371				1	DRENAGEM DE QUADRIL		2016-08-01 17:06:43	5		3	1	53	1	60		0	0	0		0		0	0	0	0	0	0	0		0	0		0					0	0							0
0		0.0595243				1	COLEDOCOTOMIA		2016-01-26 09:00:00	3		3	1	64	2	240	0	0	0	0	1	0	0	0	0	0	0	0	0	0	0	0	0	0	0	0	1	0	0	0	1	0		0			0	0	0
0		0.245949				1	DRENAGEM HEMATOMA SUBDURAL		2016-11-27 19:32:09	9		3	1	75	3	45		0	0	0		0		0	0	0	0	0	0	0		0	0		1					0	1							1
0		0.0521529				1	SEGMENTECTOMIA PULMONAR		2016-02-05 09:00:00	7		3	0	54	3	120	0	0	0	0	0	0	0	0	0	0	0	0	0	0	0	0	0	0	0	0	0	0	0	0	0	0		1			0	0	0
0		0.0697613				0	GASTROSTOMIA		2016-06-16 21:10:04	1		3	1	69	2	50		0	0	0		0		0	0	0	0	0	0	0		0	0		1					0	0							0
0		0.0864976				1	PROSTATECTOMIA		2016-06-06 19:59:31	6		3	0	70	3	140		0	0	0		0		0	0	0	0	0	0	0		0	0		0					0	0							0
0		0.0631833				1	BYPASS OU TROMBOENDARTERECTOMIA DA CAROTIDA		2016-12-09 16:00:28	4		3	0	60	3	132		0	0	0		0		0	0	0	0	0	0	0		0	1		0					0	1							0
0	203	0.0717085				1	ENTEROANASTOMOSIS		2016-04-28 15:44:38	2		3	0	64	3	81		0	0	0		0		0	0	0	0	0	0	0		0	0		0					0	0							1
0		0.0558373				1	AMPUTACAO TRANSMETATARSIANA		2016-02-26 11:45:36	4		3	1	62	2	92	0	0	0	0	1	0	1	1	0	0	0	0	0	0	1	0	0	0	0	0	1	0	0	0	1	0		0			0	1	1
0		0.0673208				0	TORACOTOMIA COM DRENAGEM FECHADA		2016-06-24 09:44:38	7		3	0	62	3	180		0	0	0		0		0	0	0	0	0	0	0		0	0		1					0	0							0
0		0.107199				1	LOBECTOMIA PULMONAR		2016-09-23 09:04:19	7		3	0	77	3	290		0	0	0		0		1	0	0	1	0	0	0		0	0		0					0	0							0
0		0.0507077				0	DERIVACAO VENTRICULO PERITONEAL		2016-11-11 12:30:14	9		3	1	59	2	110		0	0	0		0		0	0	0	0	0	0	0		0	0		0					0	0							0
0		0.0838541				1	BYPASS OU TROMBOENDARTERECTOMIA DA CAROTIDA		2016-01-05 17:28:19	4		3	0	69	3	101	0	0	0	0	1	0	0	1	0	0	0	0	0	0	0	0	0	0	0	0	1	0	0	0	0	0		0			1	0	0
0	204	0.100876				0	GASTRECTOMY		2016-01-12 15:14:24	1		3	0	75	3	165	0	0	300	0	1	0	0	1	0	0	0	0	0	0	0	0	0	0	0	0	0	0	0	0	0	0		1			0	0	0
0	205	0.0538557				0	GASTROPLASTY		2016-09-13 10:53:45	1		3	0	55	3	160		0	0	0		0		0	0	0	0	1	0	0		0	0		0					0	0							1
0	206	0.0576652				0	EXPLORATIVE LAPAROTOMY		2016-10-07 11:15:21	2		2	1	76	3	210		0	0	0		0		0	0	0	0	0	0	0		0	0		0					0	0							0
0		0.0841852				1	AMPUTACAO DE PE		2016-03-15 12:30:14	4		3	1	75	2	30		0	0	0		0		0	0	0	0	0	0	0		0	0		0					0	0							0
0		0.124653				1	NEFROSCOPIA		2015-12-04 22:00:28	6		3	1	77	1	135	0	0	0	0	0	0	0	0	0	0	0	0	0	0	0	0	0	0	0	0	0	0	0	0	0	0		0			0	0	0
0	207	0.112016				1	GASTROPLASTY		2016-08-04 15:00:00	1		3	1	47	3	201		0	0	0		0		0	0	0	0	0	0	0		0	0		0					0	0							0
0		0.0695442				1	REINTERVENÇÃO DE FISTULA ARTERIO-VENOSA		2016-10-11 11:15:21	4		3	1	58	1	45		0	0	0		0		0	0	0	0	0	0	0		0	0		0					0	0							0
0		0.104084				1	COLOCACAO DE CATETER DUPLO J		2016-06-14 22:45:07	6		3	1	71	1	45		0	0	1		0		0	0	0	0	0	0	0		0	0		0					0	0							0
0		0.26531				1	BYPASS OU TROMBOENDARTERECTOMIA DA CAROTIDA		2016-01-11 17:22:33	4		3	1	78	3	92	0	0	0	0	1	0	0	1	0	0	0	0	0	0	0	0	0	1	0	0	0	0	0	0	1	0		0			0	0	0
0		0.110913				0	AMPUTACAO SUPRACONDILIANA		2015-11-06 22:30:43	4		3	1	84	2	61	0	0	0	0	1	0	0	1	0	0	1	0	0	0	0	0	0	0	0	0	0	0	0	0	1	0		0			0	0	0
0		0.0574199				1	CISTOENTEROPLASTIA (DESDERIVACAO URINARIA)		2016-08-29 09:44:38	6		3	0	57	3	270		0	0	0		0		0	0	0	0	0	0	0		0	0		0					0	0							0
0	208	0.09784				1	HEMICOLECTOMY		2016-05-09 10:30:43	2		3	0	74	3	175		1	1	0		0		0	0	0	0	0	0	0		0	0		0					0	0							0
0		0.0507077				0	AMPUTACAO INFRACONDILIANA		2016-04-25 15:31:40	4		3	1	59	2	100		0	0	0		0		0	0	0	0	0	0	0		0	0		0					0	1							1
0	209	0.050501				0	EXPLORATIVE LAPAROTOMY		2016-04-28 08:29:45	11		3	0	53	3	160		1	1	0		0		0	0	0	0	0	0	0		0	0		0					0	0							0
0	210	0.233583				0	EXPLORATIVE LAPAROTOMY		2016-03-31 16:14:52	2		3	1	73	3	70		0	0	0		0		1	0	0	1	0	0	0		0	0		0					0	0							1
0		0.0717719				0	LIGADURA DE FISTULA ARTERIO-VENOSA		2016-01-08 08:09:36	4		3	1	59	1	50	0	0	0	0	0	0	0	0	0	0	0	0	0	0	0	0	0	0	0	0	0	0	0	0	1	0		0			0	0	0
0		0.0787863				1	TORACOTOMIA COM DRENAGEM FECHADA		2016-04-27 15:50:24	7		3	0	67	3	300		0	0	0		0		0	0	0	0	0	0	0		0	1		0					0	0							1
0	211	0.0763588				0	TRANSMEDIASTINAL ESOPHAGECTOMY		2016-10-19 09:00:00	1		3	0	66	3	180		0	0	0		0		0	0	0	0	0	0	0		0	0		0					0	0							0
0	212	0.193772				0	EXPLORATIVE LAPAROTOMY		2016-08-08 17:26:52	2		3	1	66	3	104		0	0	0		0		0	0	0	0	0	0	0		0	0		0					0	0							0
0		0.173415				0	COLOSTOMIA		2016-05-07 09:00:00	2		4	1	49	2	49		0	0	1		0		0	0	0	0	0	0	0		0	0		0					0	0							0
0	213	0.0864976				1	GASTRECTOMY		2015-10-07 08:15:21	1		3	0	70	3	190	0	0	0	0	1	0	0	1	1	0	1	0	0	0	0	0	0	0	0	1	0	0	0	0	0	0		0			0	0	0
0		0.490447				1	COLOCACAO DE CATETER DUPLO J		2016-10-28 19:30:43	6		4	1	83	1	15		0	0	0		0		0	0	0	0	0	0	0		0	0		0					0	0							0
0	214	0.0838541				0	RADICAL CYSTECTOMY		2016-04-15 08:32:38	6		3	0	69	3	273		0	0	0		0		0	0	0	0	0	0	0		0	0		0					0	0							0
0		0.0824443				1	RESSUTURA DE PAREDE ABDOMINAL (EVISCERACAO)		2016-09-20 14:15:21	1		3	1	37	3	85		0	0	0		0		0	0	0	0	0	0	0		0	0		0					0	0							0
0		0.0787863				1	BYPASS OU TROMBOENDARTERECTOMIA DA CAROTIDA		2015-10-05 15:00:00	4		3	0	67	3	100	0	0	0	0	0	0	1	0	0	0	0	0	0	0	0	0	0	0	0	0	1	0	0	0	0	0		0			1	0	0
0		0.0595243				1	COLECISTECTOMIA VIDEOLAPAROSCOPICA		2016-08-18 12:14:24	3		3	1	64	2	79		0	0	0		0		0	0	0	0	0	0	0		0	0		1					0	0							0
0	215	0.150455				1	EXPLORATIVE LAPAROTOMY		2016-10-04 17:29:45	2		3	1	57	3	95		0	0	0		0		0	0	0	0	0	0	0		0	0		0					0	0							0
0	216	0.0791152				1	EXPLORATIVE LAPAROTOMY		2016-06-07 10:59:31	2		2	1	86	3	25		0	0	0		0		0	0	0	0	0	0	0		0	0		0					0	0							0
0		0.0697756				1	RESSUTURA DE PAREDE ABDOMINAL (EVISCERACAO)		2016-03-16 16:45:07	1		2	1	82	3	125		0	0	0		0		0	0	0	0	0	0	0		0	0		0					0	0							0
0		0.113869				0	SEGMENTECTOMIA PULMONAR		2016-07-13 15:44:38	7		3	0	79	3	115		0	0	0		0		0	0	0	0	0	0	0		0	0		0					0	0							0
0	217	0.0750647				1	GASTROPLASTY		2015-09-29 08:19:40	1		3	1	34	3	270	0	0	0	0	1	0	0	0	0	0	0	0	0	0	0	0	0	0	0	0	0	0	0	0	0	0		1			0	0	0
0		0.0540754				1	COLECISTECTOMIA VIDEOLAPAROSCOPICA		2016-06-08 14:49:55	3		3	1	61	2	130		0	0	0		0		0	0	0	0	0	0	0		0	0		0					0	0							0
0		0.0614523				1	AMPUTACAO SUPRACONDILIANA		2016-01-19 09:44:38	4		3	1	65	2	60	0	0	0	0	0	0	1	1	0	0	0	0	0	0	0	0	0	0	0	1	0	0	0	0	0	0		0			0	0	0
0		0.0576532				0	COLECISTECTOMIA		2016-07-08 20:39:50	3		3	1	63	2	70		0	0	0		0		0	0	0	0	0	0	0		0	0		1					0	0							0
0		0.0892163				1	TORACOTOMIA COM DRENAGEM FECHADA		2015-09-23 09:10:04	7		3	0	71	3	278	0	0	0	0	1	0	1	1	0	0	1	0	0	0	0	0	0	0	0	0	0	0	0	0	1	0		0			0	0	0
0		0.148493				0	REVISAO DE ARTROPLASTIA		2016-09-12 07:59:31	5		3	0	88	3	80		1	1	0		0		0	0	0	0	0	0	0		0	0		0					0	0							0
0		0.101267				0	AMPUTACAO SUPRACONDILIANA		2016-08-09 11:09:36	4		3	1	81	2	60		0	0	0		0		0	0	0	0	0	0	0		0	0		0					0	1							0
0		0.0892163	1			0	BYPASS (DERIVACAO) FEMORO-FEMORAL		2016-07-25 14:21:07	4		3	0	71	3	79		0	0	0		0		0	0	0	0	0	0	0		0	0		0					0	0							0
0		0.233583				1	BYPASS FEMORO-POPLITEO		2016-07-11 21:00:00	4		3	1	73	3	208		0	0	0		0		0	0	0	0	0	0	0		0	0		0					0	0							0
0		0.0743106	2			0	EMBOLECTOMIA		2016-01-17 23:09:36	4		2	1	84	3	43	0	0	0	0	1	0	0	0	0	0	0	0	0	0	0	0	0	0	1	0	0	0	0	0	1	0		0			0	0	0
0	218	0.050501				1	RETROPERITONEAL LYMPHADENECTOMY		2015-11-07 08:15:21	1		3	0	53	3	205	0	0	0	0	0	0	0	0	0	0	0	0	0	0	0	0	0	0	0	0	0	0	0	0	0	0		0			0	0	0
0		0.0631833				1	BYPASS OU TROMBOENDARTERECTOMIA RENAL		2016-10-17 14:35:31	4		3	0	60	3	420		1	1	0		0		0	0	0	0	0	0	0		0	0		0					0	0							0
0	219	0.103995				1	RADICAL NEPHRECTOMY		2015-11-27 08:39:50	6		3	0	76	3	180	0	0	0	0	0	0	0	1	0	1	0	0	0	0	0	0	1	0	0	0	0	0	0	0	1	0		0			0	0	0
0		0.163933				1	BYPASS (DERIVACAO) FEMORO-FEMORAL		2015-10-22 12:14:24	4		3	1	60	3	143	0	1	1	0	1	0	1	0	0	0	0	0	0	0	0	0	0	0	0	1	0	0	0	0	0	0		0			1	0	0
0		0.0612046				1	LINFADENECTOMIA RADICAL CERVICAL		2016-12-15 13:59:00	10		3	0	59	3	160		0	0	0		0		0	0	0	0	0	0	0		0	0		0					0	0							0
0	220	0.252295				0	RECTOSIGMOIDECTOMY		2016-05-12 08:45:36	2		3	1	76	3	190		0	0	0		0		0	0	0	0	0	0	0		0	0		0					0	0							1
0	221	0.0787863				0	HEMICOLECTOMY		2016-03-02 15:00:00	2		3	0	67	3	120	0	0	0	0	1	0	0	0	0	0	0	0	0	0	0	0	0	0	0	0	0	0	0	0	0	0		1			0	0	0
0		0.0592839				1	BYPASS FEMORO-POPLITEO		2015-12-21 12:00:00	4		3	0	58	3	240	0	1	750	0	1	0	1	0	0	0	0	0	0	0	0	0	0	0	0	0	0	0	0	0	0	0		0			0	1	0
0		0.0838541				1	EMBOLECTOMIA		2016-02-29 16:00:28	4		3	0	69	3	135	0	0	0	0	1	0	1	0	0	0	0	1	0	0	0	0	1	0	0	0	0	0	0	0	0	0		0			1	0	0
0		0.278028				1	TRATAMENTO CIRURGICO DA ARTRITE PIOGENICA DE JOELHO		2015-11-26 18:00:00	5		4	1	56	1	105	1	0	0	1	0	0	0	0	0	0	0	0	0	0	0	0	0	0	0	0	0	0	0	0	0	0		0			0	1	0
0		0.0548552				1	HERNIOPLASTIA VIDEOLAPAROSCOPICA Pouquíssimas informações nas evoluções e praticamente nenhum exame complementar		2016-11-17 11:39:50	1		3	0	82	1	170		0	0	0		0		0	0	0	0	0	0	0		0	0		0					0	0							0
0		0.0574199				1	BYPASS FEMORO-POPLITEO		2016-09-01 09:00:00	4		3	0	57	3	220		1	1	0		0		0	0	0	0	0	0	0		1	0		1					0	0							0
0		0.117436				1	COLOCACAO DE CATETER DUPLO J		2015-12-19 09:50:24	6		3	1	75	1	5	0	0	0	0	0	0	0	0	0	0	0	0	0	0	0	0	0	0	0	0	0	0	0	0	0	0		0			1	0	0
0	222	0.118945				1	EXPLORATIVE LAPAROTOMY		2015-09-17 17:39:50	2		3	1	49	3	187	0	0	0	0	0	0	0	1	0	0	1	0	0	0	0	0	0	0	0	0	1	0	0	0	0	0		0			0	0	0
0	223	0.0787863				1	HEMICOLECTOMY		2016-12-13 08:29:45	2		3	0	67	3	120		0	0	0		0		0	0	0	0	0	0	0		0	0		0					0	0							0
0		0.0576532				1	COLECISTECTOMIA VIDEOLAPAROSCOPICA		2016-01-17 21:14:24	3		3	1	63	2	90	0	0	0	0	1	0	1	1	0	0	0	0	0	0	1	0	0	0	0	0	0	0	0	0	0	0		0			1	0	0
0		0.199127				1	DRENAGEM HEMATOMA SUBDURAL		2016-10-09 09:24:28	9		3	1	67	3	20		0	0	0		0		0	0	0	0	1	0	0		0	1		0					0	1							0
0		0.0697613				0	AMPUTACAO INFRACONDILIANA		2015-09-24 11:29:45	4		3	1	69	2	20	0	0	0	1	1	0	1	0	0	0	0	0	0	0	0	0	0	0	0	0	0	0	0	0	0	0		1			0	1	0
0	224	0.0763588				0	EXPLORATIVE LAPAROTOMY		2016-11-24 14:49:55	2		3	0	66	3	179		0	0	0		0		0	0	0	0	0	0	0		0	0		0					0	0							0
0		0.168636				1	DRENAGEM HEMATOMA SUBDURAL		2016-10-20 15:10:04	9		3	1	61	3	60		0	0	0		0		0	0	0	0	0	0	0		0	0		1					0	1							0
0		0.0763588				1	SEGMENTECTOMIA PULMONAR		2016-01-06 16:39:21	7		3	0	66	3	50	0	0	0	0	1	0	0	0	0	0	0	0	0	0	0	0	0	0	0	0	1	0	0	0	0	0		0			0	0	0
0		0.09784				1	LOBECTOMIA PULMONAR		2016-11-04 08:49:55	7		3	0	74	3	320		0	0	0		0		0	0	0	0	0	0	0		0	0		1					0	0							0
0	225	0.245949				1	ENTEROANASTOMOSIS		2016-08-12 12:00:00	2		3	1	75	3	210		0	0	0		0		0	0	0	0	0	0	0		0	0		0					0	0							0
0	226	0.107199				0	HEMICOLECTOMY		2016-04-25 08:35:31	2		3	0	77	3	185		0	0	0		0		0	0	0	0	0	0	0		0	0		0					0	0							1
0		0.0558373				0	AMPUTACAO SUPRACONDILIANA		2016-07-26 21:24:28	4		3	1	62	2	85		0	0	0		0		0	0	0	0	0	0	1		0	1		0					0	0							1
0		0.911185				0	DRENAGEM HEMATOMA SUBDURAL		2016-03-17 18:44:38	9		5	1	76	3	35		0	0	0		0		0	0	0	0	0	0	1		0	0		1					0	0							0
0		0.0948859				1	BYPASS (DERIVACAO) FEMORO-FEMORAL		2016-08-30 08:55:40	4		3	0	73	3	194		1	1	0		0		0	0	0	0	0	0	0		0	0		1					0	0							0
0		0.101267				0	COLECISTECTOMIA VIDEOLAPAROSCOPICA		2015-12-31 12:00:00	3		3	1	81	2	120	0	0	0	0	0	0	0	0	0	0	0	0	0	0	0	0	0	0	0	0	0	0	0	0	0	0		0			0	0	0
0		0.245949				1	EMBOLECTOMIA		2016-07-31 13:00:28	4		3	1	75	3	90		0	0	0		0		1	1	1	0	0	0	0		0	1		0					0	1							0
0		0.0634385				1	AMPUTACAO INFRACONDILIANA		2016-12-29 17:35:31	4		3	1	66	2	25		0	0	0		0		0	0	0	0	0	0	0		0	0		1					1	0							0
0	227	0.252295				0	NEPHRECTOMY		2016-06-12 01:45:07	1		3	1	76	3	150		1	1	0		0		0	0	0	0	0	0	0		0	1		0					0	0							0
0	228	0.199127				1	EXPLORATIVE LAPAROTOMY		2016-03-08 09:00:00	2		3	1	67	3	180	0	0	0	0	1	0	0	0	0	0	0	0	0	0	0	0	0	0	0	1	0	0	0	0	1	0		0			0	0	1
0		0.0574199				1	BYPASS OU TROMBOENDARTERECTOMIA FEMURO-P		2016-12-22 08:45:36	4		3	0	57	3	330		0	0	0		0		0	0	0	0	0	0	0		0	0		0					0	0							0
0		0.100876				1	LOBECTOMIA PULMONAR		2016-12-02 10:00:28	7		3	0	75	3	230		0	0	0		0		0	0	0	0	0	0	0		0	0		0					0	0							1
0		0.11049				0	REVISAO DE ARTROPLASTIA		2016-07-04 15:44:38	5		3	0	78	3	248		1	1	0		0		0	0	0	0	0	0	0		0	0		0					0	0							0
0		0.252295				0	EMBOLECTOMIA		2016-04-11 15:04:19	4		3	1	76	3	85		0	0	0		0		1	0	0	1	0	0	0		0	1		0					0	0							0
0		0.09784				0	BYPASS (DERIVACAO) FEMORO-TIBIAL		2016-07-25 09:00:00	4		3	0	74	3	515		0	0	0		0		0	0	0	0	0	0	0		0	0		0					0	1							1
0		0.120873				0	AMPUTACAO SUPRACONDILIANA		2015-11-23 18:30:14	4		4	0	68	2	30	0	0	0	1	1	0	0	1	0	1	0	0	0	0	0	0	0	0	0	0	0	0	0	0	1	1		0			0	1	0
0	229	0.0694826				1	EXPLORATIVE LAPAROTOMY		2016-09-27 09:00:00	2		3	0	63	3	110		0	0	0		0		0	0	0	0	1	0	0		0	0		0					0	0							0
0		0.0697613				1	AMPUTACAO TRANSMETATARSIANA		2015-10-27 22:49:26	4		3	1	69	2	40	0	0	0	0	1	0	1	0	0	0	0	0	0	0	0	0	0	0	0	0	1	0	0	0	0	0		0			0	0	0
0		0.0675915				1	COLECISTECTOMIA VIDEOLAPAROSCOPICA		2016-03-27 11:29:45	3		3	1	68	2	60		0	0	0		0		0	0	0	0	0	0	0		0	0		0					0	0							0
0		0.0740001				0	SEGMENTECTOMIA PULMONAR		2016-01-06 13:59:31	7		3	0	65	3	30	0	0	0	0	1	0	0	0	0	0	0	0	0	0	0	0	0	0	0	0	0	0	0	0	0	0		0			1	0	0
0		0.0634385				1	AMPUTACAO DE PODODACTILOS		2016-10-19 20:55:40	4		3	1	66	2	35		0	0	0		0		0	0	0	0	0	0	0		0	0		0					0	0							1
0		0.314092				1	BYPASS (DERIVACAO) FEMORO-FEMORAL		2016-03-16 21:50:24	4		3	1	85	3	140		0	0	0		0		0	0	0	0	0	0	0		0	0		0					0	0							0
0		0.0531225				1	HERNIOPLASTIA INGUINAL C/ TELA sem nenhuma evolução médica, apenas algumas da enfermagem mas com poucos dados		2016-11-21 14:55:00	1		3	0	81	1	90		0	0	0		0		1	1	0	1	0	0	0		0	0		0					0	0							0
0		0.0614523				0	URETEROPLASTIA		2015-10-12 22:16:19	6		3	1	65	2	78	0	0	0	0	0	0	0	0	0	0	0	0	0	0	0	0	0	0	0	0	0	0	0	0	0	0		0			0	0	0
0	230	0.39024				1	EXPLORATIVE LAPAROTOMY		2015-09-25 20:12:28	6		4	0	76	3	53	0	0	0	1	1	0	1	1	1	1	1	1	0	1	0	0	1	0	1	0	0	0	0	1	0	0		0			0	1	0
0		0.0521529				1	DECORTICACAO PULMONAR		2015-12-30 08:29:45	7		3	0	54	3	125	0	0	0	0	0	0	0	0	0	0	0	0	0	0	0	0	0	0	0	1	0	0	0	0	0	0		0			0	0	1
0		0.0948859				1	PROSTATECTOMIA		2016-08-15 19:29:16	6		3	0	73	3	71		0	0	0		0		0	0	0	0	0	0	0		0	0		0					0	0							0
0		0.0603777				1	HERNIOPLASTIA VIDEOLAPAROSCOPICA		2015-09-24 08:29:45	2		3	0	85	1	75	0	0	0	0	0	0	0	1	0	0	1	0	0	0	0	0	0	0	0	0	0	0	0	0	0	0		0			0	0	0
0		0.0631833				0	SEGMENTECTOMIA PULMONAR		2016-08-24 16:59:31	7		3	0	60	3	120		0	0	0		0		0	0	0	0	0	0	0		0	0		0					0	0							0
0		0.0948859				1	ILEOSTOMIA		2015-09-22 07:59:31	2		3	0	73	3	240	0	0	0	0	1	0	0	0	0	0	0	0	0	0	0	0	0	0	1	1	0	0	0	0	0	0		0			0	0	0
0		0.128271				1	COLECISTECTOMIA VIDEOLAPAROSCOPICA		2016-06-02 22:49:26	3		4	0	70	2	50		0	0	0		0		0	0	0	0	0	0	1		0	0		0					0	0							1
0	231	0.173446				1	EXPLORATIVE LAPAROTOMY		2015-10-10 13:01:55	2		3	1	62	3	80	0	0	0	0	0	0	0	0	0	0	0	0	0	0	0	0	0	0	0	0	0	0	0	0	0	0		0			0	0	0
0		0.103995				1	PROSTATECTOMIA		2016-06-28 08:49:55	6		3	0	76	3	140		1	1	0		0		0	0	0	0	0	0	0		0	0		0					0	0							1
0		0.0694826				0	TORACOTOMIA COM DRENAGEM FECHADA		2015-10-07 09:30:14	7		3	0	63	3	240	0	0	0	0	1	0	0	0	0	0	0	0	0	0	0	0	0	0	0	0	0	0	0	0	1	0		1			0	0	0
0		0.0717085				1	SEGMENTECTOMIA PULMONAR		2016-02-17 15:14:24	7		3	0	64	3	90	0	0	0	0	0	0	0	1	1	0	0	0	0	0	0	0	0	0	1	0	1	0	0	0	0	0		0			1	0	0
0	232	0.0812677				1	VLP NEPHRECTOMY		2016-04-22 14:29:45	6		4	0	55	2	220		0	0	0		0		0	0	0	0	0	0	0		0	0		0					0	0							0
0		0.0558373				1	ENDOARTERECTOMIA CAROTIDEA		2016-03-24 08:39:50	4		3	1	62	2	110		0	0	0		0		0	0	0	0	0	0	0		0	0		0					0	0							0
0	233	0.650422				0	EXPLORATIVE LAPAROTOMY		2016-02-07 12:00:00	2		4	1	76	3	200	0	0	0	0	1	0	0	0	0	0	0	0	0	0	0	0	0	0	0	0	0	0	0	0	0	0		0			0	0	0
0		0.673196				0	TRANSVERSOSTOMIA		2015-12-20 19:00:28	2		4	1	79	3	80	0	0	0	0	1	0	0	1	0	0	0	0	0	0	0	0	0	0	0	0	0	0	0	0	0	0		0			0	1	0
0	234	0.159336				0	EXPLORATIVE LAPAROTOMY		2016-04-09 09:00:00	2		3	1	59	3	117		0	0	0		0		0	0	0	0	0	0	0		0	0		0					0	0							0
0		0.0717719				1	IMPLANTE DE ELETRODO PARA ESTIMULAÇÃO CEREBRAL		2016-01-13 13:30:43	9		3	1	59	1	169	0	0	0	0	0	0	0	0	0	0	0	0	0	0	0	0	0	0	0	0	1	0	0	0	0	1		0			0	0	0
0		0.101267				1	AMPUTACAO DE PODODACTILOS		2016-12-06 20:29:45	4		3	1	81	2	40		0	0	0		0		1	1	0	1	1	0	0		0	0		0					0	0							1
0		0.0521529				1	EMBOLECTOMIA		2015-12-31 16:49:26	4		3	0	54	3	160	0	0	0	0	1	0	1	0	0	0	0	0	0	0	0	0	0	0	0	0	1	0	0	0	0	0		0			0	0	0
0	235	0.0920118				1	BILE TRACT EXPLORATION		2016-10-24 09:00:00	3		3	0	72	3	120		0	0	0		0		0	0	0	0	0	0	0		0	0		0					0	1							0
0		0.0538557				0	SEGMENTECTOMIA		2015-12-14 18:00:00	12		3	0	55	3	34	0	0	0	0	1	0	0	0	0	0	0	0	0	0	0	0	0	0	0	0	1	0	0	0	0	0		0			1	0	0
0		0.0763588				1	BYPASS (DERIVACAO) FEMORO-PERONEIRA		2016-12-30 12:30:14	4		3	0	66	3	22		0	0	0		0		0	0	0	0	0	0	0		0	0		1					0	1							0
0		0.0920118				0	BYPASS OU TROMBOENDARTERECTOMIA DA CAROTIDA		2016-05-24 08:55:40	4		3	0	72	3	140		0	0	0		0		1	1	0	1	1	0	0		0	1		0					0	1							1
0		0.107199				0	EXERESE DE TUMOR MEDIASTINAL		2016-07-01 15:04:19	7		3	0	77	3	90		0	0	0		0		0	0	0	0	0	0	0		0	0		1					0	0							1
0	236	0.0652216				0	HEPATECTOMY		2016-11-30 09:30:14	3		3	0	61	3	150		1	1	0		0		0	0	0	0	0	0	0		0	0		1					0	0							1
0		0.336423				0	EMBOLECTOMIA		2016-12-27 15:00:00	4		3	1	88	3	45		0	0	0		0		0	0	0	0	1	0	1		0	1		0					0	0							0
0		0.097924				1	TRAQUEOSTOMIA		2016-02-05 22:00:28	10		3	1	69	1	60	0	0	0	0	1	0	0	0	0	0	0	0	0	0	0	0	0	0	0	1	0	0	0	0	1	0		0			1	0	1
0		0.193772				1	BYPASS (DERIVACAO) FEMORO-FEMORAL		2016-06-06 16:40:48	4		3	1	66	3	214		0	0	0		0		0	0	0	0	0	0	0		0	0		0					0	0							0
0		0.0652216				0	MICROCIRURGIA PARA TUMOR INTRACRANIANO		2016-06-24 08:45:36	9		3	0	61	3	120		0	0	0		0		0	0	0	0	0	0	0		0	0		0					0	0							0
0		0.0787863				0	LOBECTOMIA PULMONAR		2016-02-12 09:00:00	7		3	0	67	3	300	0	0	0	0	1	0	0	0	0	0	0	0	0	0	0	0	0	0	0	0	0	0	0	0	0	0		0			0	1	0
0	237	0.0904785				0	EXPLORATIVE LAPAROTOMY		2016-09-02 01:59:31	2		3	1	40	3	145		0	0	0		0		0	0	0	0	0	0	0		0	0		0					0	0							0
0		0.0574714				1	COLOCACAO DE CATETER DUPLO J		2016-05-17 11:55:40	6		3	1	52	1	20		0	0	1		0		0	0	0	0	0	0	0		0	0		0					0	0							0
0		0.0538557				0	TORACOTOMIA COM DRENAGEM FECHADA		2016-08-10 14:45:36	7		3	0	55	3	105		0	0	0		0		0	0	0	0	0	0	0		0	0		0					0	0							0
0		0.173446				0	TORACOTOMIA COM DRENAGEM FECHADA		2015-12-11 17:15:21	7		3	1	62	3	30	0	0	0	0	0	0	0	0	0	0	0	0	0	0	0	0	0	0	0	0	1	0	0	0	0	0		0			0	0	0
0		0.0923719				0	COLECISTECTOMIA VIDEOLAPAROSCOPICA		2015-10-03 23:49:55	3		3	1	78	2	137	0	0	0	0	1	0	0	0	0	0	0	0	0	0	0	0	1	0	0	0	0	0	0	0	0	0		0			0	0	0
0		0.056641				0	MASTECTOMIA		2016-05-25 15:40:19	12		3	0	83	1	105		0	0	0		0		0	0	0	0	0	0	0		0	0		0					0	0							0
0		0.0697613				1	RESSECCAO TRANS-URETRAL DE COLO VESICAL		2016-06-21 12:34:33	6		3	1	69	2	60		0	0	0		0		0	0	0	0	0	0	0		0	0		0					0	0							0
0		0.050501				1	BYPASS (DERIVACAO) FEMORO-TIBIAL		2016-09-02 15:14:24	4		3	0	53	3	345		0	0	0		0		0	0	0	0	0	0	0		0	0		1					0	0							0
0		0.188527				1	DRENAGEM HEMATOMA SUBDURAL		2015-10-20 15:31:40	9		3	1	65	3	40	0	0	0	0	0	0	0	0	0	0	0	0	0	0	0	0	0	0	0	0	1	0	0	0	0	0		0			0	0	0
0		0.113869				0	BYPASS FEMORO-POPLITEO		2015-12-03 08:44:09	4		3	0	79	3	150	0	0	200	0	1	0	1	1	0	0	1	0	0	0	0	0	0	0	0	0	0	0	1	0	0	0		0			0	0	0
0	238	0.0864976				1	RECTOSIGMOIDECTOMY		2016-07-13 10:00:28	2		3	0	70	3	220		1	1	0		1		1	0	0	1	1	0	0		0	1		0					0	0							1
0	239	0.183391				1	EXPLORATIVE LAPAROTOMY		2015-09-22 19:20:38	6		3	1	64	3	160	0	0	0	0	1	0	1	0	0	0	0	0	0	0	0	0	0	0	0	0	1	0	0	0	0	0		1			1	0	1
0		0.159336				1	TRANSVERSOSTOMIA		2016-07-29 00:20:09	2		3	1	59	3	40		0	0	0		0		0	0	0	0	0	0	0		0	0		0					0	1							0
0	240	0.221655				0	EXPLORATIVE LAPAROTOMY		2016-08-23 10:59:31	2		3	1	71	3	255		0	0	0		0		0	0	0	0	0	0	0		0	0		0					0	0							0
0		0.09784				0	EXERESE DE TUMOR MEDIASTINAL		2015-09-25 16:20:38	7		3	0	74	3	240	0	1	700	0	0	0	0	0	0	0	0	0	0	0	0	0	0	0	0	0	0	0	0	0	0	0		0			0	0	0
0	241	0.278745				0	COLECTOMY		2016-05-11 12:20:09	2		3	1	80	3	169		0	0	0		0		0	0	0	0	0	0	0		0	1		0					0	0							0
0		0.103995				0	SEGMENTECTOMIA PULMONAR		2016-04-15 09:24:28	7		3	0	76	3	120		0	0	0		0		0	0	0	0	0	0	0		0	0		0					0	0							1
0	242	0.62694				1	EXPLORATIVE LAPAROTOMY		2015-09-25 18:00:00	6		4	1	73	3	63	0	0	0	0	0	1	0	0	0	0	0	1	0	1	0	0	0	0	0	0	1	0	0	0	0	0		0			0	0	0
0		0.0763588				0	SEGMENTECTOMIA PULMONAR		2016-10-05 09:14:24	7		3	0	66	3	120		0	0	0		0		0	0	0	0	0	0	0		0	0		0					0	0							0
0		0.128296				1	PROSTATECTOMIA		2016-09-06 13:20:38	6		3	0	83	3	50		0	0	0		0		1	1	0	1	0	0	0		0	0		0					0	0							0
0		0.0740001				1	SEGMENTECTOMIA PULMONAR		2016-05-25 08:29:45	7		3	0	65	3	140		0	0	0		0		0	0	0	0	0	0	0		0	0		0					0	0							0
0		0.0920118				0	LOBECTOMIA PULMONAR		2016-02-19 15:50:24	7		3	0	72	3	325	0	0	0	0	1	0	0	0	0	0	0	0	0	0	0	0	0	0	1	1	0	0	0	0	0	0		0			0	0	0
0		0.385849				0	BYPASS (DERIVACAO) FEMORO-TIBIAL		2016-04-27 20:45:36	4		4	1	44	3	315		0	0	0		0		1	0	0	1	0	0	0		0	0		0					0	0							0
0	243	0.0652216				0	EXPLORATIVE LAPAROTOMY		2016-05-10 08:15:21	11		3	0	61	3	75		0	0	0				0	0	0	0	0	0	0		0	0		0					0	0							0
0	244	0.0787863				1	BILE TRACT EXPLORATION		2016-05-30 08:19:40	3		3	0	67	3	240		0	0	0		0		0	0	0	0	0	0	0		0	0		1					0	0							0
0		0.0838541				1	BYPASS OU TROMBOENDARTERECTOMIA FEMURO-P		2016-04-19 08:55:40	4		3	0	69	3	180		0	0	0		0		0	0	0	0	0	0	0		0	0		0					0	0							0
0		0.0673208				1	BYPASS (DERIVACAO) FEMORO-TIBIAL		2016-10-07 14:29:45	4		3	0	62	3	240		0	0	0		0		0	0	0	0	0	0	0		0	0		0					0	1							0
0		0.137903				0	TRANSVERSOSTOMIA		2015-12-16 16:45:07	2		3	1	54	3	45	1	0	0	0	0	0	0	0	0	0	0	0	0	0	0	0	0	0	0	1	0	0	0	0	0	0		0			0	0	0
0		0.0865728				1	COLOCACAO DE CATETER DUPLO J		2016-06-25 08:39:50	6		3	1	65	1	10		0	0	0		0		0	0	0	0	0	0	0		0	0		0					0	0							0
0		0.0614523				1	GASTROSTOMIA		2016-11-05 16:30:43	1		3	1	65	2	62		0	0	0		0		0	0	0	0	0	0	0		0	0		0					0	0							0
0		0.299661				1	BYPASS (DERIVACAO) FEMORO-PERONEIRA		2016-03-11 15:31:40	4		3	1	83	3	451		0	0	0		0		0	0	0	0	0	0	0		0	1		0					0	0							0
0		0.0574199				1	TRAQUEOPLASTIA		2016-01-22 15:14:24	7		3	0	57	3	240	0	0	0	0	0	0	0	1	1	0	1	1	0	0	0	0	0	0	0	1	0	0	0	0	0	0		0			0	0	1
0		0.0766628				1	AMPUTACAO SUPRACONDILIANA		2016-07-14 21:30:14	4		3	1	72	2	105		0	0	0		0		1	1	0	0	0	0	0		0	0		0					0	0							0
0		0.0719954				1	AMPUTACAO TRANSMETATARSIANA		2016-08-12 11:25:26	4		3	1	70	2	60		0	0	0		0		0	0	0	0	0	0	0		0	0		0					0	0							1
0		0.0592839				1	SEGMENTECTOMIA PULMONAR		2016-09-14 09:34:33	7		3	0	58	3	235		0	0	0		0		0	0	0	0	0	0	0		0	0		0					0	0							0
0		0.141986				1	RESSUTURA DE PAREDE ABDOMINAL (EVISCERACAO)		2015-11-09 18:30:14	6		3	1	55	3	80	0	0	0	0	0	0	0	0	0	0	0	0	0	0	0	0	0	0	0	0	0	0	0	0	0	0		0			0	0	0
0		0.11049				0	REVISAO DE ARTROPLASTIA		2016-01-18 08:15:21	5		3	0	78	3	165	0	1	1450	0	1	0	0	0	0	0	0	0	0	0	0	0	0	0	0	0	0	0	0	0	0	0		0			0	0	0
0		0.0521529				1	BYPASS OU TROMBOENDARTERECTOMIA FEMURO-P		2016-03-07 16:24:57	4		3	0	54	3	205	0	0	0	0	0	0	1	0	0	0	0	0	0	0	0	0	0	0	0	0	0	0	0	0	0	0		0			0	0	0
0		0.0838541				1	BYPASS (DERIVACAO) FEMORO-TIBIAL		2016-09-13 08:29:45	4		3	0	69	3	340		0	0	0		0		0	0	0	0	0	0	0		0	0		0					0	0							1
0		0.0694826				1	BYPASS FEMORO-POPLITEO		2016-03-14 09:00:00	4		3	0	63	3	265		0	0	0		0		0	0	0	0	0	0	0		0	0		0					0	0							0
0		0.285572				1	JEJUNOSTOMIA		2016-04-17 21:30:14	2		4	1	68	2	70		0	0	0		0		0	0	0	0	0	0	0		0	0		0					0	0							0
0		0.0595243				1	COLECISTECTOMIA VIDEOLAPAROSCOPICA		2016-09-28 10:49:26	3		3	1	64	2	210		0	0	0		0		1	1	1	1	0	0	0		0	0		0					0	0							0
0		0.199127				0	REINTERVENCAO DE ANEURISMECTOMIA OU DE PSEUDOANEURISMA		2015-10-06 21:00:00	4		3	1	67	3	60	0	1	1000	0	1	0	1	1	1	0	1	0	0	0	0	0	0	0	0	0	0	0	0	0	1	0		0			0	0	0
0		0.0740001				1	PROSTATECTOMIA RADICAL		2016-06-03 08:15:21	6		3	0	65	3	275		1	1	0		0		1	0	0	1	0	0	0		0	0		0					0	0							0
0	245	0.610938				1	EXPLORATIVE LAPAROTOMY		2016-04-07 17:19:40	2		4	1	71	3	40		1	1	0		0		0	0	0	0	0	0	0		0	0		0					0	0							0
0		0.245949				1	RESSUTURA DE PAREDE ABDOMINAL (EVISCERACAO)		2016-06-22 13:20:38	1		3	1	75	3	140		0	0	0		0		0	0	0	0	0	0	0		0	0		0					0	0							0
0		0.0694826				1	BYPASS FEMORO-POPLITEO		2016-01-28 08:13:55	4		3	0	63	3	300	0	0	0	0	1	0	1	0	0	0	0	0	0	0	0	0	0	0	0	1	0	0	0	0	0	0		0			0	0	0
0		0.278745				1	BYPASS FEMORO-POPLITEO		2016-01-08 15:21:36	4		3	1	80	3	173	0	0	0	0	1	0	1	0	0	0	0	0	0	0	0	0	0	0	0	0	1	0	0	0	1	0		0			1	0	0
0		0.0892163				0	BYPASS (DERIVACAO) FEMORO-FEMORAL		2016-11-30 19:46:33	4		3	0	71	3	367		1	1	0		0		0	0	0	0	0	0	0		0	0		0					0	0							1
0		0.314045				1	GASTROSTOMIA		2016-03-14 13:04:48	1		4	1	72	2	75		0	0	0		0		0	0	0	0	0	0	0		0	0		0					0	0							0
0		0.103995				0	REVISAO DE ARTROPLASTIA		2016-10-31 08:29:45	5		3	0	76	3	193		0	0	0		0		0	0	0	0	1	0	1		0	0		0					1	0							0
0		0.0717085				1	SEGMENTECTOMIA PULMONAR		2016-08-24 14:39:50	7		3	0	64	3	140		0	0	0		0		0	0	0	0	0	0	0		0	0		0					0	0							0
0	246	0.163933				1	EXPLORATIVE LAPAROTOMY		2016-12-14 21:44:38	2		3	1	60	3	104		0	0	0		0		0	0	0	0	0	0	0		0	0		0					0	0							0
0		0.0787863				1	PROSTATECTOMIA RADICAL		2016-07-29 16:00:28	6		3	0	67	3	210		1	1	0		0		1	0	0	1	0	0	0		0	0		0					0	0							0
0	247	0.0920118				1	SUBTOTAL PANCREATECTOMY		2016-04-04 09:14:24	1		3	0	72	3	220		1	1	0		0		0	0	0	0	0	0	0		0	0		0					0	1							0
0		0.133505				1	TRAQUEOSTOMIA		2016-03-23 11:39:50	10		4	1	29	1	33		0	0	0		0		0	0	0	0	1	0	0		0	0		0					0	1							0
0		0.107199				0	BYPASS OU TROMBOENDARTERECTOMIA DA CAROTIDA		2015-11-09 15:14:24	4		3	0	77	3	135	0	0	0	0	1	0	0	0	0	0	0	0	0	0	0	0	0	0	0	0	0	0	0	0	1	0		0			1	0	0
0		0.0892163				1	TORACOTOMIA COM DRENAGEM FECHADA		2016-08-12 09:34:33	7		3	0	71	3	230		0	0	0		0		0	0	0	0	0	0	0		0	0		1					0	0							1
0		0.0763432				0	RESSECCAO DE TUMOR OSSEO COM SUBSTIT		2016-04-06 16:49:26	5		4	0	53	2	190		0	0	0		0		0	0	0	0	0	0	0		0	0		0					0	0							0
0		0.144227				1	COLOSTOMIA		2016-12-29 10:59:31	2		4	0	74	2	60		0	0	0		0		1	1	1	1	0	0	1		0	0		0					0	0							0
0		0.0593371				0	TRAQUEOSTOMIA		2015-12-14 16:00:28	10		3	1	53	1	29	0	0	0	0	0	0	0	0	0	0	0	0	0	0	0	0	0	0	0	0	0	0	0	0	0	0		0			0	0	0
0		0.0839272				1	DRENAGEM DE ABSCESSO		2016-05-04 23:15:21	13		3	1	64	1	45		0	0	0		0		0	0	0	0	1	0	0		0	0		1					0	0							1
0		0.0694826				1	TORACOTOMIA COM DRENAGEM FECHADA		2015-10-21 09:20:09	7		3	0	63	3	210	0	0	0	0	0	0	0	0	0	0	0	0	0	0	0	0	0	0	0	0	1	0	0	0	0	0		0			0	0	0
0		0.0673208				1	EXERESE DE TUMOR MEDIASTINAL		2015-11-27 16:39:21	7		3	0	62	3	260	0	0	0	0	1	0	0	0	0	0	0	1	0	0	0	0	0	0	0	0	1	0	0	0	0	0		1			0	0	0
0		0.0949677				1	NEFROSTOMIA BILATERAL		2016-09-19 20:09:36	6		3	1	68	1	65		0	0	0		0		0	0	0	0	0	0	0		0	0		0					0	0							0
0		0.0895665				1	COLECISTECTOMIA VIDEOLAPAROSCOPICA		2016-08-28 22:49:26	3		3	1	77	2	85		0	0	0		0		0	0	0	0	0	0	0		0	1		1					0	1							0
0		0.168636				1	BYPASS FEMORO-POPLITEO		2016-03-21 11:41:16	4		3	1	61	3	411		0	0	0		0		0	0	0	0	0	0	0		0	0		0					0	0							0
0	248	0.0892163				1	RADICAL NEPHRECTOMY		2016-12-16 13:14:00	6		3	0	71	3	210		1	1	0		0		1	1	0	1	0	0	0		0	0		0					0	0							1
0		0.0612046				0	BYPASS FEMORO-POPLITEO		2015-10-02 14:45:36	4		3	0	59	3	264	0	0	0	0	1	0	1	0	0	0	0	0	0	0	0	0	1	0	0	0	0	0	0	0	1	0		0			1	0	0
0		0.100876				0	BYPASS FEMORO-POPLITEO		2016-07-11 09:00:00	4		3	0	75	3	300		0	0	0		0		0	0	0	0	0	0	0		0	0		0					0	0							0
0		0.0694826				1	REINTERVENCAO DE BYPASS		2016-03-07 09:00:00	4		3	0	63	3	180	0	0	0	0	0	0	1	0	0	0	0	0	0	0	0	0	0	0	1	1	0	0	0	0	0	0		0			0	0	1
0		0.0558373				1	JEJUNOSTOMIA		2015-12-23 21:40:19	2		3	1	62	2	50	0	0	0	0	0	0	0	0	0	0	0	0	0	0	0	0	0	0	0	1	0	0	0	0	0	0		0			0	0	1
0	249	0.0740001				1	RECTOSIGMOIDECTOMY		2016-06-22 08:49:55	2		3	0	65	3	130		0	0	0		0		0	0	0	0	0	0	0		0	0		0					0	0							0
0	250	0.0892163				0	EXPLORATIVE LAPAROTOMY		2016-02-25 08:28:19	11		3	0	71	3	223	0	1	1533	0	1	0	0	0	0	0	0	0	0	0	0	0	0	0	0	0	0	0	0	0	0	0		0			0	0	0
0		0.271975				0	EMBOLECTOMIA		2015-10-30 13:00:28	4		3	1	79	3	70	0	0	0	0	1	0	0	0	0	0	0	0	0	0	0	0	1	0	0	0	0	0	0	0	0	1		0			0	0	0
0		0.0763588				0	ARTRODESE TÓRACO-LOMBAR VIA POSTERIOR		2016-08-23 09:00:00	8		3	0	66	3	258		0	0	0		0		0	0	0	0	0	0	0		0	0		0					0	0							0
0		0.120873				1	ARTROPLASTIA COXO-FEMURAL		2016-12-22 09:04:00	5		4	0	68	2	125		1	1	0		0		1	1	0	0	1	0	1		0	0		0					0	0							0
0		0.0948859				1	EMBOLECTOMIA		2015-09-28 09:21:36	4		3	0	73	3	295	0	1	2573	0	1	0	0	0	0	0	0	0	0	0	0	0	0	0	1	1	0	0	0	0	0	0		0			0	0	0
0		0.0612046				1	TORACOTOMIA COM DRENAGEM FECHADA		2015-10-02 10:20:38	7		3	0	59	3	190	0	0	0	0	0	0	0	0	0	0	0	0	0	0	0	0	0	0	0	0	1	0	0	0	0	0		0			0	0	0
0		0.183391				0	BYPASS FEMORO-POPLITEO		2015-09-21 08:32:38	4		3	1	64	3	437	0	0	0	0	1	0	1	0	0	0	0	0	0	0	0	0	0	0	0	1	0	0	0	0	0	0		0			0	0	0
0		0.0717085				1	BYPASS FEMORO-POPLITEO		2016-11-29 09:00:00	4		3	0	64	3	220		0	0	1		0		0	0	0	0	0	0	0		0	0		0					0	0							1
0	251	0.0717085				0	EXPLORATIVE LAPAROTOMY		2015-10-19 16:59:31	2		3	0	64	3	78	0	0	0	0	1	0	0	0	0	0	0	0	0	0	0	0	0	0	0	0	0	0	0	0	0	0		0			0	0	0
0	252	0.163314				0	EXPLORATIVE LAPAROTOMY		2015-10-13 18:00:00	2		4	0	41	3	80	0	0	0	0	0	0	0	0	0	0	0	0	0	0	0	0	0	0	0	0	0	0	0	0	0	0		0			0	0	0
0		0.0864976				1	BYPASS FEMORO-POPLITEO		2016-04-01 16:20:38	4		3	0	70	3	440		0	0	0		0		0	0	0	0	0	0	0		0	0		0					0	0							0
0		0.0652216				0	TIMECTOMIA		2016-06-22 15:40:19	7		3	0	61	3	180		0	0	0		0		0	0	0	0	0	0	0		0	0		0					0	0							0
0		0.0717719				0	HERNIOPLASTIA INGUINAL C/ TELA		2016-02-25 17:25:26	2		3	1	59	1	100	0	0	0	0	1	0	0	1	0	0	1	0	0	0	0	0	0	0	0	0	0	0	0	0	0	0		0			1	0	0
0		0.226937				1	TRAQUEOSTOMIA		2016-09-09 10:49:26	10		4	1	48	1	25		0	0	0		0		0	0	0	0	0	0	0		0	0		0					0	0							0
0		0.0717085				1	LINFADENECTOMIA RADICAL CERVICAL		2015-10-08 08:29:45	10		3	0	64	3	240	0	0	0	0	1	0	0	1	0	0	1	0	0	0	0	0	0	0	0	0	1	0	0	0	0	0		0			0	0	1
0		0.140116				1	BYPASS (DERIVACAO) FEMORO-FEMORAL		2015-12-04 19:12:00	4		3	0	86	3	70	0	0	0	0	1	0	1	0	0	0	0	0	0	0	0	0	0	0	0	0	0	0	0	0	0	0		0			0	0	0
0		0.0923719				1	GASTROSTOMIA		2015-11-20 09:40:19	1		3	1	78	2	50	0	0	0	0	1	0	0	0	0	0	0	0	0	0	0	0	0	0	1	0	1	0	0	0	0	0		0			0	0	1
0		0.104397				0	COLECISTECTOMIA VIDEOLAPAROSCOPICA		2016-10-24 22:45:07	3		3	1	82	2	90		0	0	0		0		0	0	0	0	1	0	0		0	1		0					0	0							0
0		0.052366				1	AMPUTACAO SUPRACONDILIANA		2016-06-19 19:30:43	4		3	1	60	2	45		0	0	0		0		0	0	0	0	1	0	0		0	0		0					0	0							0
0	253	0.124549				0	HEMICOLECTOMY		2015-12-23 08:39:50	2		3	0	82	3	65	0	0	0	0	1	0	0	0	0	0	0	0	0	0	0	0	0	0	0	0	0	0	0	0	1	0		0			0	1	0
0		0.207583				1	JEJUNOSTOMIA		2015-10-21 10:30:43	2		4	0	87	2	105	0	0	0	0	0	0	0	0	0	0	0	0	0	0	0	0	0	0	0	0	1	0	0	0	0	0		0			0	0	1
0		0.173446				0	EMBOLECTOMIA		2015-10-05 11:25:26	4		3	1	62	3	70	0	0	0	0	1	0	0	1	1	0	1	0	0	0	0	0	0	0	0	1	0	0	0	0	0	0		0			0	0	0
0		0.0717085				0	TORACOTOMIA COM DRENAGEM FECHADA		2015-12-11 08:45:36	7		3	0	64	3	270	0	0	150	0	0	0	0	0	0	0	0	0	0	0	0	0	0	1	0	0	0	0	0	0	0	0		0			0	0	0
0	254	0.0574199				1	GASTROPLASTY		2015-10-30 09:00:00	1		3	0	57	3	157	0	0	0	0	0	0	0	0	0	0	0	0	0	0	0	0	0	0	0	0	0	0	0	0	0	0		0			0	0	0
0		0.0790991				1	ARTROPLASTIA DA ESCAPULO-UMERAL		2015-10-06 21:14:24	5		3	1	73	2	150	0	0	0	0	0	0	0	1	0	0	1	0	0	0	0	0	0	0	1	1	0	0	0	0	0	0		0			1	0	0
0		0.187836				1	ARTRODESE TÓRACO-LOMBAR VIA POSTERIOR		2016-08-31 09:00:00	8		4	0	46	3	200		0	0	0		0		0	0	0	0	0	0	0		0	0		1					0	0							0
0		0.104397				0	COLECISTECTOMIA VIDEOLAPAROSCOPICA		2015-10-12 18:00:00	3		3	1	82	2	45	0	0	0	0	1	0	0	0	0	0	0	0	0	0	0	0	0	0	0	0	0	0	0	0	0	0		0			1	0	0
0		0.0948859				0	BYPASS OU TROMBOENDARTERECTOMIA DA CAROTIDA		2015-10-16 14:21:07	4		3	0	73	3	111	0	0	0	0	1	0	0	0	0	0	0	0	0	0	0	0	0	0	1	0	0	0	0	0	1	0		0			0	0	0
0		0.0787863				0	ESTERNECTOMIA COM OU SEM PROTESE		2016-02-12 15:00:00	7		3	0	67	3	240	0	0	0	0	0	0	0	0	0	0	0	0	0	0	0	0	0	0	0	0	0	0	0	0	0	0		0			0	0	0
0		0.188527				1	BYPASS FEMORO-POPLITEO		2015-10-09 15:15:50	4		3	1	65	3	236	0	0	0	0	1	0	1	0	0	0	0	0	0	0	0	0	0	0	0	0	1	0	0	0	0	0		0			0	0	0
0	255	0.0717085				1	BILE TRACT EXPLORATION		2015-10-24 09:00:00	1		3	0	64	3	120	0	0	0	0	1	0	0	0	0	0	0	0	0	0	0	0	0	0	0	0	0	0	0	0	0	0		0			0	0	1
0		0.0586661				0	OSTEOSSINTESE DE FEMUR		2015-10-22 11:34:04	5		3	0	95	2	86	0	0	0	0	1	0	0	0	0	0	0	0	0	0	0	0	0	0	0	0	0	0	0	0	0	0		0			1	0	0
0	256	0.120897				0	NEPHRECTOMY		2015-10-19 16:00:28	6		3	0	81	3	90	0	0	0	0	1	0	0	0	0	0	0	0	0	0	0	0	0	0	0	0	0	0	0	0	0	0		0			0	0	0
0	257	0.107199				1	HEMICOLECTOMY		2016-07-25 08:39:50	2		3	0	77	3	140		0	0	0		0		1	0	0	1	0	0	0		0	0		0					0	0							0
0		0.101267				0	PROTESE PARCIAL DO QUADRIL		2015-10-21 15:30:14	5		3	1	81	2	90	0	0	0	0	1	0	0	0	0	0	0	0	0	0	0	0	0	0	0	0	0	0	0	0	0	0		0			0	0	0
0	258	0.0864976				0	HEMICOLECTOMY		2015-11-05 22:20:38	2		3	0	70	3	98	0	0	0	0	1	0	0	0	0	0	0	0	0	0	0	0	1	0	0	0	0	0	0	0	0	0		0			0	0	0
0	259	0.0574199				1	ENTERECTOMY		2016-06-01 08:09:36	2		3	0	57	3	96		0	0	0		0		0	0	0	0	0	0	0		0	0		0					0	0							0
0		0.121355				0	AMPUTACAO SUPRACONDILIANA		2015-10-22 21:00:00	4		3	1	87	2	60	0	0	0	0	1	0	1	0	0	0	0	0	0	0	0	0	0	0	0	0	0	0	0	0	0	0		0			1	0	0
0	260	0.0838541				0	GASTRECTOMY		2015-12-01 08:49:55	1		3	0	69	3	160	1	0	0	0	0	0	0	0	0	0	0	0	0	0	0	0	0	0	0	0	0	0	0	0	0	0		0			0	0	0
0		0.0521529				0	BYPASS FEMORO-POPLITEO		2015-11-03 08:25:26	4		3	0	54	3	214	0	0	0	0	1	0	1	0	0	0	0	0	0	0	0	0	0	0	0	1	0	0	0	0	0	0		0			1	0	0
0	261	0.188527				1	EXPLORATIVE LAPAROTOMY		2016-03-12 21:10:04	2		3	1	65	3	50		0	0	1		0		0	0	0	0	0	0	0		0	0		0					0	0							0
0		0.0838541				1	SEGMENTECTOMIA PULMONAR		2016-09-16 16:49:26	7		3	0	69	3	145		0	0	0		0		0	0	0	0	0	0	0		0	0		0					0	0							0
0		0.136078				1	REVISAO DE ARTROPLASTIA		2016-02-18 15:00:00	5		3	0	85	3	180	0	0	0	0	0	0	0	0	0	0	0	0	0	0	0	0	0	0	0	0	0	0	0	0	0	0		0			0	0	0
0		0.374442				1	HERNIOPLASTIA EPIGASTRICA		2016-10-08 03:00:00	1		4	1	69	1	60		0	0	0		0		0	0	0	0	0	0	0		0	0		0					0	1							0
0	262	0.09784				0	RECTOSIGMOIDECTOMY		2015-12-03 13:55:12	11		3	0	74	3	235	0	1	3800	1	0	0	0	0	0	0	0	0	0	0	0	0	0	0	0	0	0	0	0	0	0	0		0			1	0	0
0		0.239711				1	DECORTICACAO PULMONAR		2016-01-27 17:29:45	7		3	1	74	3	90	0	0	0	0	0	0	0	1	0	0	0	0	0	0	0	0	0	0	0	0	1	0	0	0	0	0		0			0	0	0
0		0.320461				0	CRANIOTOMIA PARA TUMOR CEREBRAL		2015-11-27 08:49:55	9		4	0	67	3	70	0	0	0	0	0	0	0	0	0	0	0	0	0	0	0	0	0	0	0	0	0	0	0	0	0	0		0			0	0	0
0		0.0673208				0	ABORDAGEM TRANSESFENOIDAL PARA TUMOR DE HIPÓFISE		2016-04-27 08:49:55	9		3	0	62	3	180		0	0	0		0		0	0	0	0	0	0	0		0	0		0					0	0							0
0	263	0.117337				1	RECTOSIGMOIDECTOMY		2016-04-04 08:49:55	2		3	0	80	3	165		0	0	0		0		0	0	0	0	0	0	0		0	1		1					0	1							0
0		0.0697613				1	COLECISTECTOMIA VIDEOLAPAROSCOPICA		2016-02-27 22:45:07	3		3	1	69	2	115	1	0	0	0	1	0	0	1	0	0	1	0	0	0	0	0	0	0	0	0	1	0	0	0	0	0		0			1	0	0
0		0.0695442				0	CORRECAO DE LACERACAO VAGINAL		2016-05-31 14:49:55	11		3	1	58	1	30		0	0	0		0		0	0	0	0	0	0	0		0	0		0					0	0							0
0		0.0920118				0	SEGMENTECTOMIA PULMONAR		2015-12-04 12:34:33	7		3	0	72	3	115	0	0	0	0	1	0	0	0	0	0	0	0	0	0	0	0	0	0	0	0	0	0	0	0	0	0		0			0	0	0
0		0.0675915				1	AMPUTACAO INFRACONDILIANA		2016-02-01 13:59:31	4		3	1	68	2	15	0	0	0	0	0	0	1	0	0	0	0	0	0	0	0	0	0	0	0	0	1	0	0	0	0	0		0			0	1	1
0		0.0593371				0	DEBRIDAMENTO CIRURGICO DE ULCERA OU NEC		2015-12-04 15:30:14	5		3	1	53	1	40	1	0	0	0	0	0	0	0	0	0	0	0	0	0	0	0	0	0	0	0	0	0	0	0	0	0		0			0	1	0
0		0.0892937				1	COLOCACAO DE CATETER DUPLO J		2016-07-15 02:45:36	6		3	1	66	1	10		0	0	0		0		0	0	0	0	0	0	0		0	0		1					0	0							0
0		0.100876				1	SEGMENTECTOMIA PULMONAR		2016-12-09 09:00:00	7		3	0	75	3	160		0	0	0		0		0	0	0	0	0	0	0		0	0		0					0	0							0
0		0.0988074				1	TRATAMENTO CIRURGICO DE ASSOCIAÇÃO FRATURA / LUXAÇÃO/ FRATURA-LUXAÇÃO/ DISJUNÇÃO DO ANEL PELVICO		2015-11-30 19:00:28	5		4	0	24	3	180	0	0	0	0	0	0	0	0	0	0	0	0	0	0	0	0	0	0	0	0	0	0	0	0	0	0		0			0	0	0
0		0.055661				1	DRENAGEM DE ABSCESSO		2015-12-10 13:49:26	5		3	1	51	1	30	0	0	0	0	0	0	0	1	1	0	1	1	0	0	0	0	1	0	0	0	1	0	0	0	0	0		0			1	0	0
0		0.0697613				1	AMPUTACAO SUPRACONDILIANA		2016-11-25 16:14:52	4		3	1	69	2	45		0	0	0		0		0	0	0	0	0	0	0		0	0		0					0	0							0
0		0.0838541				1	BYPASS OU TROMBOENDARTERECTOMIA DE VASOS		2016-03-01 08:29:45	4		3	0	69	3	176	0	0	0	0	1	0	1	0	0	0	0	0	0	0	0	0	0	0	0	0	1	0	0	0	0	0		0			1	0	0
0		0.163933				0	RESSUTURA DE PAREDE ABDOMINAL (EVISCERACAO)		2016-03-24 13:59:31	1		3	1	60	3	60		0	0	1		0		0	0	0	0	0	0	0		0	0		0					0	0							0
0		0.0892163				0	BYPASS FEMORO-POPLITEO		2016-07-21 08:35:31	4		3	0	71	3	280		0	0	0		0		0	0	0	0	0	0	0		0	0		0					0	0							1
0	264	0.0763588				0	EXPLORATIVE LAPAROTOMY		2016-02-18 16:30:43	2		3	0	66	3	43	0	0	0	0	1	0	0	0	0	0	0	0	0	0	0	0	0	0	0	0	0	0	0	0	0	0		0			0	0	0
0	265	0.0766628				1	GASTRECTOMY		2016-04-18 09:00:00	1		3	1	72	2	315		0	0	0		0		0	0	0	0	0	0	0		0	0		0					0	0							0
0		0.0923719				1	LAMINECTOMIA PARA TUMOR EPIDURAL		2015-12-08 16:30:43	8		3	1	78	2	105	0	0	300	0	0	0	0	0	0	0	0	0	0	0	0	0	0	0	0	0	0	0	0	0	0	0		0			0	0	0
0	266	0.0631833				0	ABDOMINOPERINEAL AMPUTATION OF THE RECTUM		2016-07-06 08:49:55	2		3	0	60	3	280		0	0	0		0		0	0	0	0	0	0	0		0	0		0					0	0							0
0	267	0.163933				1	EXPLORATIVE LAPAROTOMY		2016-01-03 21:44:38	2		3	1	60	3	185	1	0	0	0	0	0	0	0	0	0	0	0	0	0	0	0	0	0	0	0	0	0	0	0	0	0		0			0	0	1
0		0.0539043				0	NEFROSTOMIA PERCUTANEA		2015-12-31 01:49:26	6		3	1	50	1	70	0	0	0	0	1	0	0	0	0	0	0	0	0	0	0	0	0	0	0	1	0	0	0	0	0	0		0			0	0	0
0		0.0632397				0	MASTECTOMIA SIMPLES		2016-08-10 16:49:26	12		3	1	55	1	110		0	0	0		0		0	0	0	0	1	0	0		0	0		0					0	0							0
0	268	0.502548				1	EXPLORATIVE LAPAROTOMY		2015-12-22 23:55:40	2		4	1	58	3	86	0	1	1000	0	0	0	0	0	0	0	0	0	0	0	0	0	0	0	0	0	1	0	0	0	0	0		0			0	0	0
0		0.0531225				0	PINAGEM DE QUADRIL		2015-12-17 13:03:21	5		3	0	81	1	86	0	0	0	0	1	0	0	1	0	0	0	0	1	0	0	0	0	0	0	0	0	0	0	0	0	1		0			0	0	0
0	269	0.168636				1	ABDOMINOPERINEAL AMPUTATION OF THE RECTUM		2016-02-02 10:30:43	2		3	1	61	3	120	0	0	0	0	0	0	0	0	0	0	0	0	0	0	0	0	0	0	0	1	0	0	0	0	0	0		0			0	0	0
0	270	0.0743106				0	BILE TRACT EXPLORATION		2016-10-27 21:10:04	3		2	1	84	3	90		0	0	0		0		0	0	0	0	0	0	0		0	0		0					0	0							0
0	271	0.173446				1	EXPLORATIVE LAPAROTOMY		2016-02-22 02:19:40	2		3	1	62	3	90	0	0	0	0	0	0	0	0	0	0	0	0	0	0	0	0	0	0	0	0	1	1	0	0	0	0		0			0	0	0
0		0.0556109				1	BYPASS FEMORO-POPLITEO		2016-04-18 09:30:14	4		3	0	56	3	180		0	0	0		0		0	0	0	0	0	0	0		0	0		0					0	0							0
0		0.252295				1	REINTERVENCAO DE BYPASS		2015-12-29 10:09:07	4		3	1	76	3	63	0	0	0	0	1	0	1	0	0	0	0	0	0	0	0	0	0	0	0	0	0	0	0	0	0	0		0			0	0	0
0		0.09784				1	PNEUMONECTOMIA RADICAL		2016-02-26 09:30:14	7		3	0	74	3	240	0	0	0	0	0	0	0	0	0	0	0	0	0	0	0	0	0	0	1	0	1	0	0	0	0	0		0			0	0	0
0		0.0612593				1	HERNIOPLASTIA UMBILICAL		2016-11-02 21:54:43	1		3	1	54	1	45		0	0	0		0		0	0	0	0	0	0	0		0	0		0					0	0							0
0	272	0.0920118				1	RECTOSIGMOIDECTOMY		2016-03-09 08:39:50	2		3	0	72	3	170	0	0	400	0	1	0	0	1	0	0	1	1	0	1	0	0	1	0	0	0	0	0	0	0	0	0		0			1	0	0
0		0.09784				1	BYPASS (DERIVACAO) AXILO-FEMORAL		2016-10-24 21:30:14	4		3	0	74	3	95		0	0	0		0		0	0	0	0	1	0	0		0	1		0					0	0							0
0		0.121355				0	AMPUTACAO SUPRACONDILIANA		2016-02-06 14:19:40	4		3	1	87	2	70	0	0	0	0	0	0	1	0	0	0	0	0	0	0	0	0	0	0	0	0	0	0	0	0	0	1		0			0	0	0
0	273	0.0812842				1	HEMICOLECTOMY		2016-06-09 09:40:19	2		3	0	68	3	229		1	1	0		0		0	0	0	0	0	0	0		0	0		0					0	1							0
0	274	0.0507183				0	EXPLORATIVE LAPAROTOMY		2016-03-05 13:00:28	2		2	1	72	3	60	1	0	0	0	1	0	0	0	0	0	0	0	0	0	0	0	0	0	0	0	1	0	0	0	0	0		0			0	0	0
0		0.0717085				1	BYPASS (DERIVACAO) FEMORO-FEMORAL		2016-02-22 14:09:36	4		3	0	64	3	65	0	0	0	0	1	0	1	0	0	0	0	1	0	1	0	0	0	0	0	0	1	0	0	0	0	0		0			0	0	0
0		0.0764259				1	TRAQUEOSTOMIA		2016-03-09 08:29:45	10		3	1	61	1	30	0	0	0	0	0	0	0	0	0	0	0	0	0	0	0	0	0	0	1	1	0	0	0	0	0	0		0			0	0	1
0	275	0.133919				1	ULCERORRHAPHY		2016-01-15 21:30:14	1		3	1	53	3	47	1	0	0	0	0	0	0	0	0	0	0	0	0	0	0	0	0	0	0	1	0	0	0	0	0	0		0			0	0	0
0		0.0763588				0	BYPASS OU TROMBOENDARTERECTOMIA DE VASOS		2016-01-19 09:00:00	4		3	0	66	3	150	0	0	0	0	1	0	1	0	0	0	0	0	0	0	0	0	0	0	1	1	0	0	0	0	0	0		0			0	0	0
0		0.148493				0	SEGMENTECTOMIA		2016-03-05 09:00:00	7		3	0	88	3	70	0	0	0	0	1	0	0	0	0	0	0	0	0	0	0	0	0	0	0	0	0	0	0	0	0	1		0			0	0	0
0		0.193066				1	LARINGECTOMIA COM ESVAZIAMENTO CERVICAL		2016-03-10 07:30:43	10		4	0	47	3	290	0	0	0	0	0	1	0	0	0	0	0	0	0	0	0	0	0	0	1	0	1	0	0	0	0	0		0			0	0	1
0		0.0540754				1	AMPUTACAO SUPRACONDILIANA		2016-02-01 11:45:36	4		3	1	61	2	60	0	0	0	0	1	0	0	0	0	0	0	0	0	0	0	0	0	0	0	0	0	0	0	0	0	0		0			1	0	0
0	276	0.199127				1	EXPLORATIVE LAPAROTOMY		2016-01-27 19:45:07	2		3	1	67	3	180	1	0	0	0	0	0	0	0	0	0	0	0	0	0	0	0	0	0	0	0	1	0	0	0	0	0		0			0	0	0
0		0.0787863				1	REVISAO DE ARTROPLASTIA		2016-01-28 15:14:24	5		3	0	67	3	330	0	1	1800	0	1	0	0	0	0	0	0	0	0	0	0	0	0	0	0	0	0	0	0	0	0	0		0			1	0	0
0	277	0.239711				1	EXPLORATIVE LAPAROTOMY		2016-05-16 11:39:50	2		3	1	74	3	30		0	0	0		0		0	0	0	0	0	0	0		0	0		0					0	0							0
0		0.0673208				0	DECORTICACAO PULMONAR		2016-03-02 16:00:28	7		3	0	62	3	180	0	0	0	0	1	0	0	0	0	0	0	0	0	0	0	0	0	0	0	0	0	0	0	0	0	0		0			0	0	0
0	278	0.0864976				1	RECTOSIGMOIDECTOMY		2016-04-20 08:55:40	2		3	0	70	3	150		0	0	0		0		0	0	0	0	0	0	0		0	0		0					0	0							0
0		0.050501				1	SEGMENTECTOMIA PULMONAR		2016-02-24 16:59:31	7		3	0	53	3	70	0	0	0	0	1	0	0	0	0	0	0	0	0	0	0	0	0	0	1	1	0	0	0	0	0	0		0			0	0	1
0		0.0675915				1	AMPUTACAO SUPRACONDILIANA		2016-06-01 23:45:36	4		3	1	68	2	45		0	0	0		0		0	0	0	0	0	0	0		0	0		0					0	0							1
0		0.569942				1	EMBOLECTOMIA		2016-02-15 10:20:38	4		4	1	66	3	180	0	0	0	0	1	0	1	0	0	0	0	0	0	0	0	0	0	0	1	0	1	0	0	0	0	0		0			0	0	0
0		0.0740653				1	URETEROSCOPIA		2016-05-25 21:20:09	6		3	1	60	1	20		0	0	0		0		0	0	0	0	0	0	0		0	0		0					0	0							0
0		0.0612046				1	MANDIBULECTOMIA		2016-06-16 08:29:45	10		3	0	59	3	300		0	0	0		0		0	0	0	0	0	0	0		0	0		0					0	1							0
0		0.0868381				0	COLOSTOMIA		2016-04-02 19:30:43	2		3	1	76	2	40		0	0	0		0		0	0	0	0	0	0	0		0	0		0					0	0							1
0		0.0540754				0	AMPUTACAO INFRACONDILIANA		2016-05-02 21:01:26	4		3	1	61	2	115		0	0	0		0		0	0	0	0	0	0	0		0	0		0					0	0							1
0	279	0.594693				1	EXPLORATIVE LAPAROTOMY		2016-03-17 15:00:00	2		4	1	69	3	30		0	0	0		0		0	0	0	0	0	0	0		0	0		0					0	0							0
0		0.117783				0	AMPUTACAO SUPRACONDILIANA		2016-07-01 09:20:09	4		3	1	86	2	60		0	0	0		0		0	0	0	0	1	0	1		0	0		0					0	0							0
0		0.0864976				1	BYPASS FEMORO-POPLITEO		2016-02-23 09:00:00	4		3	0	70	3	386	0	1	1000	0	0	0	1	0	0	0	0	0	0	0	0	0	0	0	0	1	0	0	0	0	0	0		0			0	0	0
0	280	0.0838541				1	RADICAL CYSTECTOMY		2016-08-19 08:35:31	6		3	0	69	3	325		1	1	0		0		0	0	0	0	0	0	0		0	0		0					0	1							0
0		0.0586661				0	ARTROPLASTIA COXO-FEMURAL		2016-03-01 18:40:19	5		3	0	95	2	45	0	0	0	0	0	0	0	1	0	0	0	0	0	0	1	1	0	0	0	0	0	0	0	1	0	0		0			0	0	0
0		0.239711				1	TRANSVERSOSTOMIA		2016-03-25 08:29:45	2		3	1	74	3	60		0	0	0		0		0	0	0	0	0	0	0		0	0		1					0	0							0
0		0.0556109				1	LARINGECTOMIA TOTAL		2016-10-20 07:59:31	10		3	0	56	3	360		0	0	0		0		0	0	0	0	0	0	0		0	0		0					0	0							0
0		0.0631833				1	CRANIOTOMIA PARA TUMOR CEREBRAL		2016-03-08 20:09:36	9		3	0	60	3	84	0	0	0	0	0	0	0	0	0	0	0	0	0	0	0	0	0	0	0	0	1	0	0	0	0	0		0			0	1	0
0		0.0531225				0	MASTECTOMIA RADICAL MODIFICADA		2016-04-18 13:45:07	12		3	0	81	1	105		0	0	0		0		0	0	0	0	0	0	0		0	0		0					0	1							1
0		0.0824443				1	DECORTICACAO PULMONAR		2016-03-05 07:49:26	7		3	1	37	3	110	0	0	0	0	0	0	0	0	0	0	0	0	0	0	0	0	0	0	0	1	0	0	0	0	0	0		0			0	0	1
0	281	0.451807				1	EXPLORATIVE LAPAROTOMY		2016-10-20 21:14:24	2		4	1	52	3	45		0	0	0		0		0	0	0	0	0	0	0		0	0		0					0	0							0
0		0.736533				0	EMBOLECTOMIA		2016-08-28 11:21:07	4		4	1	88	3	150		0	0	0		0		0	0	0	0	0	0	0		0	1		0					0	0							0
0		0.0787863				0	EXERESE DE TUMOR MEDIASTINAL		2016-07-13 10:04:48	7		3	0	67	3	195		0	0	0		0		0	0	0	0	0	0	0		0	0		0					0	0							0
0	282	0.0538557				0	GASTROPLASTY		2016-04-11 15:40:19	1		3	0	55	3	131		0	0	0		0		0	0	0	0	0	0	0		0	0		0					0	0							0
0		0.0948859				0	BYPASS OU TROMBOENDARTERECTOMIA DA CAROTIDA		2016-03-14 15:30:14	4		3	0	73	3	110		0	0	0		0		0	0	0	0	0	0	0		0	0		0					0	0							0
0		0.0812842				1	BYPASS FEMORO-POPLITEO		2016-07-15 16:00:28	4		3	0	68	3	268		0	0	0		0		1	0	0	1	0	0	0		0	0		0					0	0							0
0		0.0632397				0	COLOCACAO DE CATETER DUPLO J		2016-03-27 09:20:09	6		3	1	55	1	30		0	0	0		0		0	0	0	0	0	0	0		0	0		0					0	0							0
0		0.114303				0	OSTEOSSINTESE DE FEMUR		2016-03-22 13:20:38	5		3	1	85	2	81		0	0	0		0		0	0	0	0	0	0	0		0	0		1					0	0							0
0		0.0556109				1	TORACOTOMIA COM DRENAGEM FECHADA		2016-07-06 09:04:19	7		3	0	56	3	235		0	0	0		0		0	0	0	0	0	0	0		0	0		1					0	0							0
0		0.0632397				1	HERNIOPLASTIA UMBILICAL		2016-08-04 15:40:19	1		3	1	55	1	70		0	0	0		0		0	0	0	0	0	0	0		0	0		0					0	0							0
0		0.0595243				1	COLECISTECTOMIA VIDEOLAPAROSCOPICA		2016-12-18 00:10:00	3		3	1	64	2	70		0	0	0		0		0	0	0	0	0	0	0		0	0		0					0	0							0
0		0.11049				1	BYPASS FEMORO-POPLITEO		2016-10-10 09:14:24	4		3	0	78	3	300		0	0	0		0		1	0	0	1	0	0	0		0	0		0					0	0							0
0	283	0.0540867				0	EXPLORATIVE LAPAROTOMY		2016-03-31 12:00:00	2		2	1	74	3	60		0	0	0		0		0	0	0	0	0	0	0		0	0		0					0	0							0
0		0.0694826				1	LINFADENECTOMIA RADICAL CERVICAL		2016-05-04 08:29:45	10		3	0	63	3	300		0	0	0		0		0	0	0	0	0	0	0		0	0		1					0	0							0
0	284	0.11049				0	RECTOSIGMOIDECTOMY		2016-06-16 12:30:14	2		3	0	78	3	150		0	0	0		0		0	0	0	0	0	0	0		0	0		0					0	0							0
0	285	0.0521529				0	EXPLORATIVE LAPAROTOMY		2016-06-20 08:39:50	2		3	0	54	3	120		0	0	0		0		0	0	0	0	0	0	0		0	0		0					0	0							0
0	286	0.0673208				1	EXPLORATIVE LAPAROTOMY		2016-05-06 08:29:45	6		3	0	62	3	105		0	0	0		0		0	0	0	0	0	0	0		0	0		0					0	0							1
0		0.0816061				1	GASTROSTOMIA		2016-04-22 23:55:40	1		3	1	74	2	45		0	0	0		0		0	0	0	0	0	0	0		0	0		0					0	0							0
0	287	0.0763588				1	GASTRECTOMY		2016-08-03 09:00:00	1		3	0	66	3	330		1	1	0		0		0	0	0	0	0	0	0		0	0		0					0	0							1
0		0.050501				1	BYPASS OU TROMBOENDARTERECTOMIA DA CAROTIDA		2016-05-23 09:15:50	4		3	0	53	3	135		0	0	0		0		0	0	0	0	0	0	0		0	0		1					0	1							0
0		0.199127				1	EMBOLECTOMIA		2016-04-10 08:15:21	4		3	1	67	3	75		0	0	0		0		0	0	0	0	0	0	0		0	0		0					0	0							0
0		0.0576532				1	APENDICECTOMIA VIDEOLAPAROSCOPICA		2016-04-08 08:55:40	2		3	1	63	2	75		0	0	0		0		0	0	0	0	0	0	0		0	0		0					0	0							0
0		0.0592839				1	LINFADENECTOMIA RADICAL CERVICAL		2016-05-11 07:59:31	10		3	0	58	3	258		0	0	0		0		0	0	0	0	0	0	0		0	0		1					0	1							0
0	288	0.0694826				1	NEPHRECTOMY		2016-04-11 08:55:40	6		3	0	63	3	259		0	0	0		0		0	0	0	0	1	0	0		0	0		0					0	0							0
0		0.0791152				0	DRENAGEM HEMATOMA SUBDURAL		2016-04-11 14:35:31	9		2	1	86	3	67		0	0	0		0		0	0	0	0	0	0	0		0	0		0					0	0							1
0	289	0.864503				0	EXPLORATIVE LAPAROTOMY		2016-04-14 21:30:14	2		5	1	62	3	140		0	0	0		0		0	0	0	0	0	0	0		0	0		0					0	0							0
0		0.0558373				0	AMPUTACAO TRANSMETATARSIANA		2016-09-13 23:25:26	4		3	1	62	2	23		0	0	1		0		0	0	0	0	1	0	0		0	0		1					0	0							0
0		0.0763588				0	BYPASS FEMORO-POPLITEO		2016-05-02 09:14:24	4		3	0	66	3	245		1	1	0		0		0	0	0	0	0	0	0		0	0		1					0	0							0
0		0.163933				1	BYPASS FEMORO-POPLITEO		2016-04-15 15:20:09	4		3	1	60	3	215		0	0	0		0		0	0	0	0	0	0	0		0	0		0					0	0							0
0	290	0.0812842				0	EXPLORATIVE LAPAROTOMY		2016-05-04 08:45:36	2		3	0	68	3	185		0	0	0		0		0	0	0	0	0	0	0		0	0		1					0	0							0
0	291	0.193772				0	ILEOTRANSVERSOANASTOMOSIS		2016-04-18 23:45:36	2		3	1	66	3	125		0	0	0		0		0	0	0	0	0	0	0		0	0		0					0	0							1
0	292	0.905539				0	EXPLORATIVE LAPAROTOMY		2016-04-17 05:39:50	2		5	1	74	3	20		0	0	0		0		0	0	0	0	0	0	0		0	0		0					0	0							0
0		0.060568				1	RESSECCAO TRANS-URETRAL DE PROSTATA		2016-04-19 20:49:55	6		3	0	96	2	45		0	0	0		0		0	0	0	0	0	0	0		0	0		0					0	0							0
0		0.171213				1	JEJUNOSTOMIA		2016-05-18 13:30:43	2		4	0	80	2	88		0	0	0		0		0	0	0	0	0	0	0		0	0		1					0	0							0
0	293	0.0576652				1	EXPLORATIVE LAPAROTOMY		2016-05-02 10:59:31	2		2	1	76	3	120		0	0	0		0		0	0	0	0	0	0	0		0	0		0					0	0							0
0	294	0.124549				0	ABDOMINOPERINEAL AMPUTATION OF THE RECTUM		2016-05-30 08:45:36	2		3	0	82	3	154		1	1	0		0		0	0	0	0	0	0	0		0	0		0					0	1							0
0		0.178364				1	RESSUTURA DE PAREDE ABDOMINAL (EVISCERACAO)		2016-09-29 14:55:40	1		3	1	63	3	8		0	0	0		0		0	0	0	0	0	0	0		0	0		0					0	0							0
0		0.133919				1	BYPASS FEMORO-POPLITEO		2016-07-31 21:44:38	4		3	1	53	3	180		0	0	0		0		0	0	0	0	0	0	0		0	0		0					0	0							0
0		0.100876				1	BYPASS OU TROMBOENDARTERECTOMIA DA CAROTIDA		2016-04-28 18:54:43	4		3	0	75	3	87		0	0	0		0		0	0	0	0	0	0	0		0	0		0					0	0							0
0		0.0839272				0	NEFROSTOMIA PERCUTANEA		2016-08-15 20:09:36	6		3	1	64	1	34		0	0	0		0		0	0	0	0	0	0	0		0	0		0					0	0							0
0		0.0654843				0	COLECISTECTOMIA VIDEOLAPAROSCOPICA		2016-07-25 13:10:33	3		3	1	67	2	60		0	0	1		0		1	0	1	0	0	0	0		0	1		0					0	0							0
0	295	0.328892				1	EXPLORATIVE LAPAROTOMY		2016-05-01 22:49:26	2		3	1	87	3	86		0	0	0		0		0	0	0	0	0	0	0		0	0		0					0	0							1
0		0.0540754				1	COLOSTOMIA		2016-05-11 11:25:26	2		3	1	61	2	40		0	0	0		0		0	0	0	0	0	0	0		0	0		0					0	0							0
0		0.0892163				1	TORACECTOMIA C/RECONSTRUCAO PARIETAL		2016-06-29 09:40:19	7		3	0	71	3	240		0	0	0		0		0	0	0	0	0	0	0		0	0		0					0	0							0
0		0.0868381				1	AMPUTACAO SUPRACONDILIANA		2016-08-03 22:10:33	4		3	1	76	2	60		0	0	0		0		0	0	0	0	0	0	0		0	1		1					0	1							0
0		0.120897				1	BYPASS (DERIVACAO) FEMORO-TIBIAL		2016-10-31 09:00:00	4		3	0	81	3	360		1	1	0		0		0	0	0	0	0	0	0		0	1		0					0	0							0
0	296	0.178364				1	EXPLORATIVE LAPAROTOMY		2016-05-14 20:29:45	4		3	1	63	3	45		0	0	0		0		0	0	0	0	1	0	0		0	1		1					0	1							0
0		0.128296				1	PROSTATECTOMIA		2016-05-07 11:05:16	6		3	0	83	3	85		1	1	0		0		0	0	0	0	0	0	0		0	0		1					0	0							0
0		0.0764259				1	FISTULA ARTERIO-VENOSA - FAV		2016-06-10 15:30:14	4		3	1	61	1	120		0	0	1		0		0	0	0	0	0	0	0		0	0		0					0	1							1
0	297	0.375279				0	ULCERORRHAPHY		2016-05-08 21:44:38	1		3	1	93	3	65		0	0	0		0		0	0	0	0	0	0	0		0	0		0					0	0							0
0		0.232774				1	MANDIBULECTOMIA		2016-09-01 15:00:00	10		4	0	54	3	240		0	0	0		0		0	0	0	0	0	0	0		0	0		1					0	0							0
0		0.199127				1	BYPASS FEMORO-POPLITEO		2016-08-01 02:15:21	4		3	1	67	3	255		0	0	0		0		1	0	0	1	0	0	0		0	0		0					0	0							1
0	298	0.0892163				1	RECTOSIGMOIDECTOMY		2016-06-13 08:39:50	2		3	0	71	3	170		0	0	0		0		0	0	0	0	0	0	0		0	1		0					0	0							0
0		0.0652216				1	BYPASS OU TROMBOENDARTERECTOMIA DA CAROTIDA		2016-10-17 09:14:24	4		3	0	61	3	150		0	0	0		0		0	0	0	0	0	0	0		0	0		0					0	0							0
0		0.410231				0	EMBOLECTOMIA		2016-05-17 01:59:31	4		4	1	47	3	120		0	0	0		0		0	0	0	0	0	0	0		0	0		0					0	0							0
0		0.199127				0	ILEOSTOMIA		2016-09-12 10:20:38	2		3	1	67	3	55		0	0	0		0		0	0	0	0	0	0	0		0	0		0					0	0							0
0		0.0948859				1	LOBECTOMIA PULMONAR		2016-06-29 14:49:55	7		3	0	73	3	180		0	0	0		0		0	0	0	0	0	0	0		0	0		1					0	0							0
0		0.233583				0	RESSUTURA DE PAREDE ABDOMINAL (EVISCERACAO)		2016-06-11 16:40:48	1		3	1	73	3	97		0	0	0		0		0	0	0	0	0	0	0		0	0		0					0	0							0
0	299	0.0631833				1	HEPATECTOMY		2016-08-03 09:20:09	3		3	0	60	3	340		0	0	0		0		0	0	0	0	0	0	0		0	0		0					0	0							1
0		0.0787863				0	LOBECTOMIA PULMONAR		2016-07-22 08:49:55	7		3	0	67	3	232		0	0	0		0		0	0	0	0	0	0	0		0	0		0					0	0							0
0		0.0614523				0	COLECISTECTOMIA VIDEOLAPAROSCOPICA		2016-10-18 10:10:33	3		3	1	65	2	70		0	0	0		0		0	0	0	0	0	0	0		0	0		0					0	0							1
0		0.0576532				0	GASTROSTOMIA		2016-06-03 21:44:38	1		3	1	63	2	100		0	0	0		0		0	0	0	0	0	0	0		0	0		0					0	0							0
0		0.0558373				0	COLOSTOMIA		2016-12-12 14:35:31	2		3	1	62	2	95		0	0	0		0		0	0	0	0	0	0	0		0	0		0					0	0							0
0	300	0.0864976				1	RETROPERITONEAL LYMPHADENECTOMY		2016-06-01 10:30:43	1		3	0	70	3	60		0	0	0		0		0	0	0	0	0	0	0		0	0		0					0	0							0
0		0.0763588				1	BYPASS OU TROMBOENDARTERECTOMIA DA CAROTIDA		2016-06-30 09:00:00	4		3	0	66	3	120		0	0	0		0		0	0	0	0	0	0	0		0	0		0					0	1							0
0	301	0.0763588				1	HEMICOLECTOMY		2016-07-28 08:35:31	2		3	0	66	3	224		1	1	0		0		0	0	0	0	0	0	0		0	1		0					0	0							0
0		0.0764259				1	NEFROSTOMIA BILATERAL		2016-06-23 15:00:00	6		3	1	61	1	30		0	0	0		0		0	0	0	0	1	0	0		0	0		1					0	0							0
0		0.0558373				1	COLECISTECTOMIA VIDEOLAPAROSCOPICA		2016-06-07 15:30:14	3		3	1	62	2	120		0	0	0		0		0	0	0	0	0	0	0		0	0		0					0	0							0
0		0.180562				1	DRENAGEM PLEURAL (OU DE TORAX)		2016-07-27 14:25:26	7		4	0	71	1	40		0	0	0		0		0	0	0	0	0	0	0		0	0		0					0	0							1
0		0.0652216				1	CRANIOTOMIA PARA TUMOR CEREBRAL		2016-06-17 09:00:00	9		3	0	61	3	60		0	0	0		0		0	0	0	0	0	0	0		0	0		0					0	0							0
0		0.157405				1	PENECTOMIA PARCIAL		2016-06-27 20:05:16	6		3	1	85	1	180		0	0	0		0		1	0	0	1	1	0	0		0	1		0					0	1							0
0		0.0813553				1	COLOCACAO DE CATETER DUPLO J		2016-06-15 21:20:09	6		3	1	63	1	15		0	0	0		0		0	0	0	0	0	0	0		0	0		0					0	0							0
0		0.0717085				0	BYPASS OU TROMBOENDARTERECTOMIA DA CAROTIDA		2016-08-18 08:49:55	4		3	0	64	3	75		0	0	0		0		1	0	0	1	0	0	0		0	0		0					0	1							0
0	302	0.199127				0	ENTEROANASTOMOSIS		2016-06-14 04:24:57	2		3	1	67	3	170		0	0	0		0		0	0	0	0	0	0	0		0	0		0					0	0							0
0		0.0697613				1	AMPUTACAO INFRACONDILIANA		2016-06-26 13:04:48	4		3	1	69	2	70		0	0	0		0		0	0	0	0	0	0	0		0	0		0					0	0							0
0		0.068552				0	EXERESE E RECONSTRUCAO TOTAL DE LABIO		2016-07-28 14:19:40	10		3	0	89	1	100		0	0	0		0		0	0	0	0	0	0	0		0	0		0					0	0							1
0		0.0717719				1	DRENAGEM DE ABSCESSO		2016-06-18 13:10:33	10		3	1	59	1	150		0	0	0		0		0	0	0	0	0	0	0		0	0		0					0	1							0
0		0.0697613				1	RESSECCAO TRANS-URETRAL DE PROSTATA		2016-07-29 16:59:31	6		3	1	69	2	30		0	0	0		0		0	0	0	0	0	0	0		0	0		0					0	0							0
0		0.183391				0	TRANSVERSOSTOMIA		2016-08-04 19:59:31	2		3	1	64	3	50		0	0	0		0		0	0	0	0	0	0	0		0	0		0					0	0							0
0		0.128296				0	BYPASS OU TROMBOENDARTERECTOMIA DA CAROTIDA		2016-06-28 08:45:36	4		3	0	83	3	100		0	0	0		0		0	0	0	0	0	0	0		0	0		0					0	0							0
0		0.215857				1	EMBOLECTOMIA		2016-06-22 01:55:12	4		3	1	70	3	195		0	0	0		0		0	0	0	0	0	0	0		0	1		0					0	0							0
0		0.0892937				1	TRAQUEOSTOMIA		2016-06-23 15:50:24	10		3	1	66	1	15		0	0	0		0		1	1	0	0	0	0	0		0	0		0					0	0							0
0		0.0558373				1	VIDEOTORACOSCOPIA		2016-11-04 16:14:52	7		3	1	62	2	25		0	0	0		0		0	0	0	0	0	0	0		0	0		0					0	0							0
0		0.154844				1	EMBOLECTOMIA		2016-06-29 16:59:31	4		3	1	58	3	180		1	1	0		0		0	0	0	0	0	0	0		0	0		0					0	0							0
0		0.0763588	4			1	BYPASS FEMORO-POPLITEO		2016-07-12 09:30:14	4		3	0	66	3	225		0	0	0		0		0	0	0	0	0	0	0		0	0		1					0	0							0
0	303	0.0697756				1	RADICAL NEPHRECTOMY		2016-08-16 14:19:40	6		2	1	82	3	170		0	0	0		0		0	0	0	0	0	0	0		0	1		0					0	0							0
0		0.0574199				0	PANCREATOTOMIA PARA DRENAGEM		2016-07-19 12:14:24	1		3	0	57	3	92		0	0	0		0		0	0	0	0	0	0	0		0	0		0					0	0							0
0		0.0764259				1	COLOCACAO DE PORTOCATH		2016-07-19 15:00:00	13		3	1	61	1	120		0	0	0		0		0	0	0	0	0	0	0		0	0		0					0	1							0
0		0.0717719				1	NEFROSTOMIA BILATERAL		2016-07-28 22:59:31	6		3	1	59	1	75		0	0	0		0		0	0	0	0	0	0	0		0	0		0					0	0							0
0		0.0716938				1	PROTESE PARCIAL DO QUADRIL		2016-07-14 11:25:26	5		4	0	51	2	70		0	0	0		0		0	0	0	0	0	0	0		0	0		0					0	0							0
0		0.0864976				1	TORACOTOMIA COM DRENAGEM FECHADA		2016-11-16 15:00:00	7		3	0	70	3	330		0	0	0		0		1	0	0	1	0	0	0		0	0		0					0	0							1
0		0.0614523				0	COLECISTECTOMIA VIDEOLAPAROSCOPICA		2016-07-09 15:30:14	3		3	1	65	2	90		0	0	0		0		0	0	0	0	0	0	0		0	0		0					0	0							0
0		0.181058				1	ARTRODESE CERVICAL ANTERIOR		2016-07-22 15:00:00	8		4	0	82	2	162		0	0	0		0		1	1	0	0	0	0	0		0	0		1					0	0							0
0	304	0.0787863				1	HEMICOLECTOMY		2016-07-13 20:34:04	2		3	0	67	3	112		0	0	0		0		0	0	0	0	0	0	0		0	0		0					0	0							0
0		0.199127				1	EMBOLECTOMIA		2016-07-16 21:10:04	4		3	1	67	3	60		0	0	0		0		0	0	0	0	0	0	0		0	1		1					0	0							0
0		0.100876				1	TORACOTOMIA COM DRENAGEM FECHADA		2016-08-19 09:10:04	7		3	0	75	3	330		1	1	0		0		0	0	0	0	0	0	0		0	0		1					0	0							1
0		0.291851				1	ALONGAMENTO DE TRAQUEOSTOMIA		2016-08-29 18:24:28	10		4	1	58	1	25		0	0	0		0		0	0	0	0	0	0	0		0	0		0					0	0							0
0		0.104397				0	MEDIASTINOSCOPIA COM BIOPSIA		2016-08-05 13:59:31	7		3	1	82	2	42		0	0	0		0		0	0	0	0	0	0	0		0	0		0					0	1							0
0	305	0.204593				1	EXPLORATIVE LAPAROTOMY		2016-07-31 16:59:31	2		3	1	68	3	64		0	0	0		0		0	0	0	0	0	0	0		0	0		0					0	0							0
0		0.0895665				1	COLECISTECTOMIA VIDEOLAPAROSCOPICA		2016-08-08 21:04:19	3		3	1	77	2	140		0	0	0		0		0	0	0	0	0	0	0		0	0		0					0	0							0
0	306	0.173446				1	EXPLORATIVE LAPAROTOMY		2016-09-03 01:35:02	2		3	1	62	3	64		0	0	0		0		0	0	0	0	0	0	0		0	0		1					0	0							0
0		0.0556109				0	TORACOTOMIA COM DRENAGEM FECHADA		2016-11-09 09:54:43	7		3	0	56	3	360		1	1	0		0		0	0	0	0	0	0	0		0	0		1					0	0							0
0		0.0719954				1	AMPUTACAO SUPRACONDILIANA		2016-09-27 12:14:24	4		3	1	70	2	35		0	0	0		0		1	0	1	0	1	0	1		0	0		0					0	1							0
0		0.0612593				1	COLOCACAO DE PORTOCATH		2016-08-20 13:14:52	13		3	1	54	1	45		0	0	0		0		0	0	0	0	0	0	0		0	0		0					0	0							0
0		0.30607				1	TRAQUEOSTOMIA		2016-08-15 11:09:36	10		4	1	60	1	60		0	0	0		0		0	0	0	0	0	0	0		0	0		1					0	0							0
0		0.0864976				0	SEGMENTECTOMIA PULMONAR		2016-12-07 09:00:00	7		3	0	70	3	184		0	0	0		0		0	0	0	0	0	0	0		0	0		0					0	0							0
0		0.159336				1	BYPASS FEMORO-POPLITEO		2016-09-26 16:00:28	4		3	1	59	3	216		0	0	0		0		0	0	0	0	0	0	0		0	0		0					0	0							0
0		0.0556109				1	BYPASS FEMORO-POPLITEO		2016-08-29 08:45:36	4		3	0	56	3	270		0	0	0		0		0	0	0	0	0	0	0		0	0		0					0	0							0
0		0.0868381				0	COLECISTECTOMIA VIDEOLAPAROSCOPICA		2016-08-17 11:09:36	3		3	1	76	2	95		0	0	0		0		0	0	0	0	0	0	0		0	1		0					0	1							0
0		0.0654843				1	COLECISTECTOMIA VIDEOLAPAROSCOPICA		2016-08-29 09:00:00	3		3	1	67	2	129		0	0	0		0		1	1	0	1	0	0	0		0	0		0					0	0							1
0		0.159336				0	TORACOTOMIA COM DRENAGEM FECHADA		2016-08-22 10:39:21	7		3	1	59	3	30		0	0	0		0		0	0	0	0	0	0	0		0	0		1					0	0							0
0		0.117783				0	COLECISTECTOMIA VIDEOLAPAROSCOPICA		2016-08-26 19:49:26	3		3	1	86	2	100		0	0	0		0		0	0	0	0	0	0	0		0	1		0					0	0							0
0		0.122523				0	SALPINGECTOMIA UNILATERAL		2016-08-29 21:04:19	11		4	1	37	2	52		1	1	0		0		0	0	0	0	0	0	0		0	0		0					0	0							0
0	307	0.178364				1	EXPLORATIVE LAPAROTOMY		2016-09-01 15:00:00	2		3	1	63	3	60		0	0	0		0		0	0	0	0	0	0	0		0	0		1					0	0							0
0	308	0.148493				1	NEPHRETOMY		2016-09-13 09:10:04	6		3	0	88	3	100		0	0	0		0		0	0	0	0	0	0	0		0	0		1					0	0							0
0		0.104084				0	HERNIOPLASTIA INGUINAL		2016-08-31 13:35:02	2		3	1	71	1	145		0	0	0		0		0	0	0	0	0	0	0		0	0		0					1	0							0
0	309	0.0717085				0	GASTROENTEROANASTOMOSIS		2016-09-06 08:29:45	1		3	0	64	3	285		1	1	0		0		0	0	0	0	0	0	0		0	0		0					0	0							0
0	310	0.637366				1	EXPLORATIVE LAPAROTOMY		2016-09-05 06:44:38	2		5	1	24	3	50		0	0	1		0		0	0	0	0	0	0	0		0	0		0					0	0							0
0	311	0.130032				1	EXPLORATIVE LAPAROTOMY		2016-09-24 02:29:45	2		3	1	52	3	150		0	0	0		0		0	0	0	0	0	0	0		0	0		0					0	0							0
0		0.0742954				1	DRENAGEM DE ABSCESSO ISQUO-RETAL		2016-09-07 11:45:36	13		3	1	71	2	45		0	0	0		0		0	0	0	0	0	0	0		0	1		1					0	0							1
0		0.117783				0	COLECISTECTOMIA VIDEOLAPAROSCOPICA		2016-09-06 14:28:19	3		3	1	86	2	70		0	0	1		0		0	0	0	0	0	0	0		0	0		0					0	1							0
0		0.117337				1	REVISAO DE ARTROPLASTIA		2016-09-12 15:20:09	5		3	0	80	3	160		0	0	0		0		1	0	0	1	0	0	0		0	0		1					0	1							0
0	312	0.0948859				0	RECTOSIGMOIDECTOMY		2016-11-10 09:30:14	2		3	0	73	3	275		1	1	0		0		1	0	0	1	0	0	0		0	0		0					0	0							1
0		0.152806				0	OSTEOSSINTESE DE FEMUR		2016-09-22 12:14:24	5		4	0	76	2	90		0	0	0		0		1	0	1	0	1	0	0		0	0		1					1	1							1
0		0.103995				0	BYPASS (DERIVACAO) FEMORO-TIBIAL		2016-09-29 09:00:00	4		3	0	76	3	180		0	0	0		0		0	0	0	0	0	0	0		0	0		0					1	0							0
0		0.221655				0	TRANSVERSOSTOMIA		2016-11-14 23:58:33	2		3	1	71	3	37		0	0	0		0		0	0	0	0	1	0	0		0	0		0					0	0							1
0		0.0548552				0	REDUCAO CIRURGICA DE FRATURA DE DIAFISE UMERO		2016-09-24 08:45:36	5		3	0	82	1	105		0	0	0		0		0	0	0	0	0	0	0		0	0		0					0	0							0
0		0.09784				1	RETOSSIGMOIDECTOMIA ABDOMINAL ASSISTIDA POR ROBÔ		2016-12-12 09:00:00	2		3	0	74	3	236		0	0	0		0		0	0	0	0	0	0	0		0	0		0					0	1							1
0		0.056641				0	DEBRIDAMENTO CIRURGICO		2016-10-10 21:50:24	4		3	0	83	1	21		0	0	0		0		0	0	0	0	0	0	0		0	0		0					0	0							1
0		0.0790991				1	COLECISTECTOMIA VIDEOLAPAROSCOPICA		2016-09-29 16:49:26	3		3	1	73	2	95		0	0	0		0		0	0	0	0	1	0	0		0	0		0					0	0							0
0		0.245949				1	RESSUTURA DE PAREDE ABDOMINAL (EVISCERACAO)		2016-10-06 04:55:12	2		3	1	75	3	90		0	0	0		0		0	0	0	0	0	0	0		0	0		0					1	0							0
0		0.0812842				0	DRENAGEM HEMATOMA SUBDURAL		2016-10-04 13:59:31	9		3	0	68	3	60		0	0	0		0		0	0	0	0	0	0	0		0	0		0					0	0							0
0		0.09784				1	BYPASS OU TROMBOENDARTERECTOMIA DA CAROTIDA		2016-10-13 09:21:36	4		3	0	74	3	120		0	0	0		0		0	0	0	0	0	0	0		0	0		0					0	0							0
0		0.11049				1	BYPASS FEMORO-POPLITEO		2016-10-10 16:30:43	4		3	0	78	3	150		0	0	0		0		0	0	0	0	0	0	0		0	0		0					0	0							0
0		0.0540754				0	COLECISTECTOMIA VIDEOLAPAROSCOPICA		2016-10-09 02:19:40	3		3	1	61	2	120		0	0	0		0		0	0	0	0	0	0	0		0	0		0					0	0							0
0	313	0.0864976				1	EXPLORATIVE LAPAROTOMY		2016-10-18 06:44:38	2		3	0	70	3	90		0	0	0		0		0	0	0	0	0	0	0		0	0		0					0	0							0
0	314	0.0824443				1	ENTERECTOMY		2016-11-24 15:43:12	2		3	1	37	3	197		0	0	0		0		0	0	0	0	0	0	0		0	0		0					0	0							0
0	315	0.0750647				1	ULCERORRHAPHY		2016-10-14 04:49:26	1		3	1	34	3	70		0	0	0		0		0	0	0	0	0	0	0		0	0		0					0	0							0
0		0.0507183				0	DRENAGEM HEMATOMA SUBDURAL		2016-10-25 17:35:31	9		2	1	72	3	36		0	0	0		0		0	0	0	0	0	0	0		0	0		0					0	1							0
0		0.126242				0	EMBOLECTOMIA		2016-10-20 11:15:21	4		3	1	51	3	60		0	0	0		0		0	0	0	0	1	0	0		0	0		0					0	0							0
0	316	0.0864976				0	HEMICOLECTOMY		2016-11-24 19:14:52	2		3	0	70	3	215		0	0	0		0		0	0	0	0	0	0	0		0	0		0					0	0							0
0		0.30607				1	NEFROSTOMIA		2016-11-05 10:00:28	6		4	1	60	1	60		0	0	0		0		0	0	0	0	0	0	0		0	0		0					0	0							0
0	317	0.899572				1	EXPLORATIVE LAPAROTOMY		2016-10-25 07:39:21	2		5	1	72	3	50		0	0	1		0		0	0	0	0	0	0	0		0	0		0					1	0							0
0		0.128296				1	PROSTATECTOMIA		2016-11-23 16:14:52	6		3	0	83	3	75		0	0	0		0		0	0	0	0	0	0	0		0	0		0					0	0							0
0		0.252295				1	RESSUTURA DE PAREDE ABDOMINAL (EVISCERACAO)		2016-12-12 05:29:45	2		3	1	76	3	45		0	0	0		0		0	0	0	0	0	0	0		0	0		0					0	0							0
0		0.0652216				1	BYPASS OU TROMBOENDARTERECTOMIA DA CAROTIDA sem nenhuma evolução médica prévia à cirurgia, apenas uma após com poucas informações		2016-11-04 11:49:55	4		3	0	61	3	85		0	0	0		0		0	0	0	0	0	0	0		0	0		0					0	0							0
0		0.0920118				0	ILEOSTOMIA		2016-12-22 14:35:31	2		3	0	72	3	160		1	1	0		0		0	0	0	0	0	0	0		0	0		0					0	0							0
0		0.0614523				1	MEDIASTINOSCOPIA COM BIOPSIA		2016-12-16 15:20:00	7		3	1	65	2	80		0	0	0		0		0	0	0	0	0	0	0		0	0		0					0	0							0
0	318	0.0892163				1	HEMICOLECTOMY		2016-12-08 16:55:12	2		3	0	71	3	260		1	1	0		0		0	0	0	0	0	0	0		0	0		0					0	0							0
0	319	0.112016				0	RADICAL NEPHRECTOMY		2016-12-21 20:45:00	6		3	1	47	3	70		1	1	1		0		0	0	0	0	0	0	0		0	0		0					1	0							0
0		0.0540754				1	JEJUNOSTOMIA		2016-12-21 12:50:00	2		3	1	61	2	60		0	0	0		0		0	0	0	0	0	0	0		0	0		1					0	0							0
0	320	0.061465				0	HEMICOLECTOMY		2016-12-04 21:00:00	2		2	1	78	3	130		0	0	0		0		0	0	0	0	0	0	0		0	0		0					0	0							0
0		0.100962				1	NEFROSTOMIA BILATERAL		2016-12-14 10:30:43	6		3	1	70	1	120		0	0	0		0		0	0	0	0	0	0	0		0	0		0					0	0							0
0		0.314092				1	BYPASS (DERIVACAO) FEMORO-FEMORAL		2016-12-13 22:14:52	4		3	1	85	3	120		0	0	0		0		0	0	0	0	0	0	0		0	1		0					0	0							0
0	321	0.0538557				0	EXPLORATIVE LAPAROTOMY		2016-12-22 17:29:45	1		3	0	55	3	85		0	0	0		0		0	0	0	0	0	0	0		0	0		0					1	0							0
0		0.0839272				1	TRAQUEOSTOMIA		2016-12-22 11:55:40	10		3	1	64	1	20		0	0	0		0		0	0	0	0	0	0	0		0	0		0					0	0							0
[truncated: 60 more columns]

## Sheet: DICIONARIO GERAL
0 = no, variable missing
Variable	Definition
GROUP	0=CONTROL 1=EXCARE 2=ICU
REVIEWER_NAME
Patient_Name	For team control only
Medical Record	Identifier
Education	0=no formal education 1=incomplete elementary school 2=complete elementary school 3=incomplete high school 4=complete high school 5=incomplete higher education 6=complete higher education
Color	0=white 1=black 2=brown
Marital Status	0=single 1=married 2=widowed 3=divorced
Sex	1=Male 0=Female
Surgery	Name of the procedure from the HCPA list IN FULL
Bundle_Month	1=JAN_FEB/19 2=MAR/19 3=APR/19 4=MAY/19 5=JUN/19 6=JUL/19 7=AUG/19 8=SEP/19 9=OCT/19 10=NOV/19 11=DEC/19 12=JAN_FEB/20
Surgery_Date	Date of first scheduled surgery or first emergency surgery
Category_Box	1= upperGI 2=lowerGI 3=hepatobiliary 4=vascular 5=orthopedics 6=urology 7=thoracic 8=spine surgery 9= neuro(except spine) 10= head and neck 11=gynecology 12=breast 13= other
Specialty (FINAL TABLE)	1=GENERAL 2=VASCULAR 3=TRAUMATO 4= UROLOGIA 5=THORACIC 6=NEUROCX 7=OTHER
Team_Box	Name of the professor responsible for the team without accent (for example, ADAMASTOR)
SAMPE
ASA	Values ​​from 1 to 5
nature	1=Emergency Surgery 0=Elective Surgery
Age	In years
risk	1=minor 2=intermediate 3=major
Surgical_Time	Time in minutes, according to SURGICAL DESCRIPTION
Peritoneal_Count	Description of peritoneal contamination (feces, purulent, etc.)
Bleeding500	1=Intraoperative bleeding>=500mL, according to SURGICAL DESCRIPTION ATTENTION! If MAJOR bleeding>500 is recorded in POST-OPERATIVE evolution or anesthetic record, consider =1
QTYbleeding	VALUE IN ML
PREOPERATIVE EVOLUTION
Sepsis Preopopertoria	1= PREOPERATIVE: Life-threatening organ dysfunction caused by dysfunctional response to infection. Characterized by ³2 points in the qSOFA score (change in mental status, RR>=22rpm, SBP<=100)
hypertension Preopopertoria	1= PREOPERATIVE: Previous history of systemic arterial hypertension
Cardiac arrest Preopopertoria	1= PREOPERATIVE: Previous history of non-fatal CPA
Peripheral arterial disease Preopopertoria	1= PREOPERATIVE: Previous history of peripheral arterial obstructive disease (including aortoiliac axis)
Cardiac ischemia Preopopertoria	1= PREOPERATIVE: Previous history of ischemic heart disease
Angina Preopopertoria	1= PREOPERATIVE: History of angina
Recent heart attack Preopopertoria	1= PREOPERATIVE: Previous diagnosis of AMI in the last 6 months
Antigone infarction Preopopertoria	1= PREOPERATIVE: Previous diagnosis of AMI more than 6 months ago, Q waves on the ECG
Heart failure Preopopertoria	1= PREOPERATIVE: Previous diagnosis of CHF
Acute pulmonary edema Preopopertoria	1= PREOPERATIVE: Previous episode of pulmonary edema acute
Pulmonary hypertension Preopopertoria	1= PREOPERATIVE: Previous diagnosis of pulmonary arterial hypertension (MEAN pressure in the pulmonary artery - PMAP>25mmHg)
Valvular disease Preopopertoria	1= PREOPERATIVE: Previous diagnosis of valvulopathy
Aortic stenosis Preopopertoria	1= PREOPERATIVE: Previous diagnosis of severe aortic stenosis
Arrhythmia Preopopertoria	1= PREOPERATIVE: Previous diagnosis of flutter, AF, 2nd or 3rd degree AVB
Asthma Preopopertoria	1= PREOPERATIVE: Previous diagnosis of ASTHMA described in the medical record
COPD Preopopertoria	1= PREOPERATIVE: Previous diagnosis of COPD described in the medical record
Smoking Preopopertoria	1= PREOPERATIVE: Description in the medical record of Smoking
Ex-smoker Preopopertoria	1= PREOPERATIVE: Description in the medical record of ex-smoker
Home oxygen	1= PREOPERATIVE: Use of home O2 preoperatively
Immobility Preopopertoria	1= PREOPERATIVE: Patient restricted to bed
Stroke Preopopertoria	1= PREOPERATIVE: History of stroke with or without sequelae
Dementia Preopopertoria	1= PREOPERATIVE: History of dementia
Obesity Preopopertoria	1= PREOPERATIVE: Previous diagnosis of obesity described in medical records
Diabetes NOT insulin Preopopertoria	1= PREOPERATIVE: Diabetes mellitus without the need for insulin for glycemic control.
Diabetes insulin Preopopertoria	1= PREOPERATIVE: Diabetes mellitus requiring insulin for glycemic control. 1= PREOPERATIVE: Description in medical records of Alcoholism
Alcoholism Preopopertoria	1= PREOPERATIVE: Previous diagnosis of cirrhosis described in medical records
Cirrhosis Preopopertoria	1= PREOPERATIVE: Previous diagnosis of hepatitis B described in medical records
HepB Preopopertoria	1= PREOPERATIVE: Previous diagnosis of hepatitis C described in medical records
HepC Preopopertoria	1= PREOPERATIVE: On renal replacement therapy (hemodialysis) described in medical records
Dialysis Preopopertoria	1= PREOPERATIVE: Previous diagnosis of HIV described in medical records
HIV Preopopertoria	1= PREOPERATIVE: Active malignant neoplasm in the last 5 years. 1= PREOPERATIVE: Active metastatic and/or inoperable malignant neoplasm
cancer Preopopertoria	FREE FIELD for comorbidities not covered in the previous ones
metastasis Preopopertoria	1= PREOPERATIVE: Use of vasoactive drug for hemodynamic stabilization described in medical records, upon arrival at the surgical block
Comorbidity Preopopertoria	1= PREOPERATIVE: Patient transferred from the ICU to the surgical room
Vasopressor Preopopertoria	1= PRÉOPERATÓRIO: Uso de droga vasoativa para estabilização hemodinâmica descrito em prontuário, na chegada ao bloco cirúrgico
Intensive care unit Preopopertoria	1= PRÉOPERATÓRIO: Paciente encaminhado da UTI para sala cirúrgica
POSTOPERATIVE EVOLUTION -
postoperative reoperation room	1 = patient sent directly to the Recovery Room after surgery
postoperative intensive care unit	1 = patient sent directly to the ICU after surgery
NoraCPD_POSop	1 = Use of norepinephrine up to 5ml/h, in the PACU, in a patient with a DPC connected
NoraVascular_POSop	1 = Use of norepinephrine up to 5ml/h in the PACU to maintain MAP between 80-100 at the request of vascular surgery (bypass)
Vasopressor postoperative shock7	1 = Use of vasoactive drug for hemodynamic stabilization described in the medical record, in 7 days (will be in the ICU/PACU) in the PACU if NORA>5ml/h
Postoperative vasopressor shock time7	Time, in hours, of use of vasoactive drug in the first 7 days PO (only if variable above=1)
Postoperative volume7	1 = Hypotension requiring volume>200mL/h until the 7th PO
Postoperative oxygen7	1 = Need for supplemental oxygen NEW until the 7th PO 0 = use of oxygen only in the PACU due to residual sedation
Postoperative Ventilation Support7	1 = Need for mechanical ventilatory support (invasive or noninvasive ventilation -NIV) NEW until the 7th PO day
Postoperative prophylactic antibiotic7	1= Prophylactic antibiotic therapy until the 7th PO day
Antibiotic postoperative treatment7	1= Initiation of antibiotic therapy until the 7th PO day for treatment of infection diagnosed in the PO day
Postoperative sepsis7	1= Life-threatening organ dysfunction caused by dysfunctional response to infection. Characterized by ³2 points in the qSOFA score (change in mental status, RR>=22rpm, SBP<=100)
Postoperative oliguria7	1= Episode of diuresis<500mL/24h until the 7th PO day
Postoperative abdominal7	1= Does not tolerate prescribed enteral diet rate (orally or tube)/nausea/vomiting/ileus/abdominal distension until the 7th PO day. 0 = post-op nausea and vomiting without other repercussions (controlled with antiemetics)
Postoperative infarction7	1 = NEW AMI up to the 7th PO day
Arrhythmia_POSop7	1 = NEW atrial or ventricular arrhythmia up to the 7th PO day - includes high-response AF (when ventricular response controlled in the PREop)
Acute postoperative lung edema7	1 = Episode of acute pulmonary edema up to the 7th PO day
Full postoperative anticoagulation7	1 = Need for full anticoagulation up to the 7th PO day
postoperative stroke7	1 = NEW stroke up to the 7th PO day
Postoperative delirium7	1 = NEW mental confusion or delirium up to the 7th PO day
Eto_POSop7	1 = Coma up to the 7th PO day
Postoperative dehiscence7	1 = FO dehiscence with surgical re-intervention up to the 7th PO day
surgical wound postoperative infection7	1 = FO purulent drainage up to the 7th PO day
Transfusion posop7	1 = CHAD transfusion and/or plasma and/or platelets and/or cryoprecipitate up to the 7th PO day
Rapid response team posop7	1 = RRT call within 7 days PO day
First call date Rapid response team _POSop	Date of the first call to the RRT in the postoperative period, up to 7 days of the index surgery
Unplanned intensive care unit POSop7	1 = admitted to the ICU due to clinical deterioration within 7 days of the index surgery
FLOWCHART AND EXAMS
Preoperative pH	Preoperative arterial blood gas pH (flowchart)
Preoperative Lactate	Preoperative serum lactate level (mmol/L) (flowchart)
Preoperative Hemoglina	PREOPERATIVE: record Hb value (g/dL) (flowchart)
Preoperative Creatinine	PREOPERATIVE: record creatinine value (mg/dL) (flowchart)
Preoperative acute kidney injury	PREOPERATIVE: Reduction in renal function in hours or days (increase of 0.3 mg/dL or 150-200% of the baseline creatinine value or diuresis <0.5 ml/kg/h for 6 hours).
Preoperative chronic kidney disease	PREOPERATIVE: Progressive and irreversible loss of kidney function. Classified from stage 3 (GFR <60ml/min)
Preoperative glomerular filtration rate	PREOPERATIVE: record GFR value (flowchart)
Postoperative pH	Lowest pH in arterial blood gas analysis in the first 7 days PO (flowchart)
Postoperative lactate	Highest serum lactate level (mmol/L) in the first 48h PO (flowchart)
Hb_postoperative	Lowest serum hemoglobin value (mg/dL) up to the 7th PO
Creatinine_postoperative	Highest serum creatinine value (mg/dL) up to the 7th PO
IRA_postoperative	Reduction in renal function in hours or days (increase of 0.3 mg/dL or 150-200% of the baseline creatinine value or diuresis <0.5 ml/kg/h for 6 hours).
POSop7 glomerular filtration rate	Lowest GFR value up to the 7th PO
DISCHARGE NOTE - INDEX ADMISSION
TOTAL Hospitalization Time	TOTAL length of hospital stay, in days, for index surgery
Post-Operation Hospitalization Time	Length of hospital stay, in days, after index surgery
High Date	Date of discharge from index surgery (DD/MM/YYYY format)
OTHER HOSPITALIZATIONS AND SURGERIES WITHIN 30 DAYS
Reintervention _Surgery 30	0 = no new surgery within 30 days after index surgery
Description Reintervention	FREE FIELD for name of surgery performed
Rehospitalization 30	0 = no readmission within 30 days after index surgery
Description Rehospitalization	FREE FIELD for main reason for readmission
Death 30	In-hospital death within 30 days of index surgery
Date of Death	Date of in-hospital death
Cause of Death Describe	FREE FIELD for description of cause of death
