# Supplementary material for: Cost-effectiveness analysis of a postoperative 48-hour care bundle for high-risk patients undergoing abdominal surgery
Source: PLoS One. 2025 Jun 3;20(6):e0320968. doi: 10.1371/journal.pone.0320968 (PMC12132966; doi:10.1371/journal.pone.0320968)
Supplement: S3 File — (XLSX) [file pone.0320968.s003.xlsx]

## Sheet: TCUs
UNIT	TCU 2019
RECOVERY ROOM - URPA	14.68
10º NORTH	6.25306
10º SOUTH	6.8955
11º SOUTH	4.05992
3º EAST	12.4168
3º NORTH	11.1332
3º SOUTH	8.96269
4º NORTH	3.53662
4º SOUTH	7.30104
5º NORTH	7.51862
5º SOUTH	16.1253
6º NORTH	7.25157
6º SOUTH	10.2307
7º NORTH	8.21643
7º SOUTH	5.54467
8º NORTH	5.76032
8º SOUTH	11.1981
9º NORTH	5.90927
9º SOUTH	6.04267
INTENSIVE CARE UNIT - UTI	39.41
Professionals	Cost/hour	Cost/minute
DOCTORS	R$ 113,97	1.9
NURSING	R$ 59,90	1
PHYSIO	R$ 59,56	0.99
NURSING TECHNICIAN	R$ 35,49	0.59
TRR	R$ 113,97	1.9
PSYCHOLOGY	R$ 56,71	0.94
SPEECH THERAPY	R$ 56,71	0.94
SOCIAL WORK	R$ 56,71	0.94
MEDICAL CONSULTANCY	R$ 113,97	1.9
NURSING CONSULTANCY	R$ 59,90	1
NUTRI	R$ 56,71	0.94
INTENSIVIST	R$ 113,97	1.9
BIP CG	113.97	1.9
BIP CLINIC	113.97	1.9

## Sheet: Consolidado
	patient	SEX	age	surgery	surgery date	excare	anesthesia	complication	new bundle	hypotension	infection	acute kidney injury	intensive care (hours)	cost structure	MEDICAL COST - DIRECT	MEDICAL COST - INDIRECT	COST OF OTHER PROFESSIONALS - DIRECT CONTACT	COST OF OTHER PROFESSIONALS - INDIRECT CONTACT	COST OF EXAMS	COST OF MEDICATIONS
P1	121	F	73	HEMICOLECTOMY	2019-08-07	ORANGE	general and epidural	OLIGURIA, HYPOTENSION WITH VASOPRESSOR, HYPOXEMIA	1	1	0	1	125	5536.65	802.63	1335.71	204.98	464.6	2311.57	4175.61	42H		4D
P2	71	M	93	HEMICOLECTOMY	2019-06-24	RED	general and epidural	HYPOTENSION, INFECTION, SHOCK, ARDS, DEATH	1	1	1	1	34	2422.68	482.6	762.24	245.22	498.63	1585.52	320.24	32 H
P3	112	F	61	HEMICOLECTOMY	2019-06-26	ORANGE	general and epidural		1	0	0	0		1007.06	110.71	156.13	277.95	445.02	479.13	6435.87
P4	129	M	77	HEMICOLECTOMY	2020-01-07	RED	general and epidural		1	0	0	0		742.16	55.77	94.51	143.45	240.05	186.84	148.18
P5	87	F	90	HEMICOLECTOMY	2019-08-28	RED	general	ANASTOMOSIS DEHISCENCE, REINTERVENTION, HYPOXEMIA, HYPOTENSION, SHOCK, OLIGURIA, ANEMIA, Acute pulmonary edema	1	1	1	1	88	13094	1049.19	1290.32	1772.18	2836.18	3904.79	2767.97
P6	20	M	58	HEMICOLECTOMY	2019-12-11	ORANGE	general and epidural		1	0	0	0		2384.44	304.67	243.26	355.99	638.1	2174.29	293.77
P7	45	F	69	HEMICOLECTOMY	2019-05-06	ORANGE	general and subdural	HYPOXEMIA	1	0	0	0		1036.61	95.32	132.47	268.04	516.27	284.81	2531.17
P8	19	M	77	HEMICOLECTOMY	2019-05-16	RED	general and epidural	DELIRIUM, INFECTION	1	0	1	0		2179.27	154.66	189.41	534.82	875.79	1078.02	308.27
P9	23	M	82	HEMICOLECTOMY	2019-02-26	RED	general and epidural		1	0	0	0		1024.79	90.74	155.41	317.16	480.23	1225.09	279.25
P10	28	M	74	HEMICOLECTOMY	2019-05-21	RED	general and epidural		1	0	0	0		1467.96	197.01	210.28	355.22	538.3	1316.98	3071.13
P11	63	M	80	HEMICOLECTOMY	2019-03-07	RED	general and subdural	Atrial fibrillation HIGH RESPONSE, DELIRIUM	1	0	0	0		1639.65	297.92	334.44	465.16	787.55	376.3	4746.6
P12	316	F	70	HEMICOLECTOMY	2016-11-24	ORANGE	general and epidural	ANEMIA, TRANSFUSION	0	0	0	0		1201.93	123.46	99.37	199.21	340.18	3871.48	422.29				2 CHAD
P13	320	F	78	HEMICOLECTOMY	2016-12-04	ORANGE	general	OLIGURIA, VOMITING, PLEURAL EFFUSION	0	0	0	0		2346.23	105.49	101.24	547.73	791.73	811.75	442.83
P14	257	M	77	HEMICOLECTOMY	2016-07-25	RED	general	ANEMIA, TRANSFUSION	0	0	0	0		2403.17	134.25	119.28	557.66	902.6	153.04	394.74				1 CHAD
P15	273	M	68	HEMICOLECTOMY	2016-06-09	ORANGE	general and subdural		0	0	0	0		1262.48	39.56	37.96	208.65	346.98	92.89	118.99
P16	301	M	66	HEMICOLECTOMY	2016-07-28	ORANGE	general and subdural	ABSCESS	0	0	1	0		2856.66	146.05	153.83	731.01	1095.85	3152.29	506.45
P17	304	M	67	HEMICOLECTOMY	2016-07-13	ORANGE	general and epidural		0	0	0	0		680.39	85.35	145.46	153.85	225.75	48	162.4
P18	318	M	71	HEMICOLECTOMY	2016-08-12	ORANGE	general and epidural	HYPOTENSION	0	1	0	0		1651.73	151.09	226.97	502.99	805.02	1105.5	389.97
P20	147	F	73	HEMICOLECTOMY	2016-09-23	ORANGE	general and epidural	HYPOTENSION	0	1	0	0		853.28	69.96	121.79	163.72	291.85	624.68	118.75
P21	155	F	56	HEMICOLECTOMY	2015-11-03	ORANGE	general and epidural	heart attack	0	0	0	0	66	8503.85	826.2	1245.64	898.19	1398.33	2723.15	4671.03
P22	169	F	70	HEMICOLECTOMY	2016-03-30	ORANGE	general		0	0	0	0		767.65	54.95	61.61	204.35	319.05	331	94.17
P23	179	F	69	HEMICOLECTOMY	2015-10-22	ORANGE	general	infection	0	0	1	0		1249.34	86.9	78.63	337.38	551.23	1924.46	122.67
P24	221	F	67	HEMICOLECTOMY	2016-03-02	ORANGE	general and epidural	HYPOTENSION	0	1	0	0		1581.63	90.74	155.41	337.38	551.24	1162.58	114.99
P25	226	F	77	HEMICOLECTOMY	2016-04-25	RED	general and subdural	OLIGURIA	0	0	0	0		1290.71	103.3	116.91	607.98	645.62	877.4	222.33
P26	253	F	82	HEMICOLECTOMY	2015-12-23	RED	general	SEPSIS	0	0	1	0		2625.58	119.87	110.26	468.49	808.77	938.93	433.1
P27	258	F	70	HEMICOLECTOMY	2015-11-05	ORANGE	general and epidural	HYPOTENSION	0	1	0	0		1061.38	62.55	82.57	138.19	271.77	111.5	103.86				1 CHAD
P28	185	M	76	HEMICOLECTOMY	2016-09-08	RED	general and subdural	Stroke + MINS	0	0	0	0	31	3620.01	405.21	536.41	651.96	1011.46	1273.38	399.72				2 CHAD
P29	190	M	66	HEMICOLECTOMY	2015-10-27	ORANGE	general and subdural	HYPOTENSION, ACUTE KIDNEY INJURY, ASCITIS, SEPSIS	0	1	1	1		3611.61	284.91	276.85	947.77	1530.74	722.06	3602.52
P30	208	M	74	HEMICOLECTOMY	2016-05-09	ORANGE	general	OLIGURIA, DELIRIUM	0	1	0	1		1422.43	93.5	84.95	385.33	629.15	600.66	2251.17
P31	223	M	67	HEMICOLECTOMY	2016-12-13	ORANGE	general	ACUTE KIDNEY INJURY, ACUTE PULMONARY EDEMA, HYPOXEMIA, TRANSFUSION, VENTILATORY SUPPORT, SHOCK	0	1	1	1	74	4039.17	551.72	904.36	358.44	562.08	3892.52	16498.4	50H	46 H		1 CHAD 6UI PLAQUETAS
P32	241	F	80	COLECTOMY	2016-05-11	RED	general and epidural	SHOCK, HYPOXEMIA, INFECTION, ACUTE KIDNEY INJURY	0	1	1	1		4340.23	86.91	78.62	361.34	516.88	1898.31	794.88
P33	91	F	83	HEMICOLECTOMY	18/02/12019	RED	general and epidural	SHOCK, OLIGURIA, INFECTION, SEPSIS	1	1	1	1	46	6469.24	537.42	800.51	596.23	888.43	1921.62	849.93	6H
P35	86	F	57	HEMICOLECTOMY	2019-06-25	ORANGE	general	ABDOMINAL OBSTRUCTION, SHOCK, SEPSIS, ARF, DEATH	1	1	1	1	88	15868	1777.93	1792.42	2332.98	3631.59	7773.03	51883.1	92H		4D	7 CHAD 13UI PLAQUETAS.
P36	119	F	62	HEMICOLECTOMY	2019-07-10	RED	general	HYPOTENSION	1	1	0	0		986.69	111.09	119.61	197.66	336.85	959.38	80.51
P37	123	F	62	HEMICOLECTOMY	2019-09-10	ORANGE	general and epidural	HYPOTENSION, HYPOXEMIA	1	1	0	0		1121.27	112.92	167.12	217.58	370.87	238.15	104.26
P38	70	M	58	HEMICOLECTOMY	2019-09-11	RED	general		1	0	0	0		1163.88	74.54	98.86	157.82	279.78	498.31	250.81
P39	85	M	68	HEMICOLECTOMY	2019-10-14	ORANGE	general and epidural	HYPOTENSION	1	1	0	0		2035.28	226.01	289.31	456.21	799.15	1158.52	834.38
P40	209	F	69	HEMICOLECTOMY	2019-06-16	ORANGE	general and epidural		1	0	0	0		1584.11	69.96	121.79	125.08	209.37	960.76	2050.03
P41	131	M	66	HEMICOLECTOMY	2020-02-06	ORANGE	general and epidural	ADYNAMIC ILEO	1	0	0	0		933.48	94.32	117.84	259.09	431.66	167.16	144.32
P42	29	F	66	HEMICOLECTOMY	2019-04-24	ORANGE	general and epidural	HYPOTENSION, OLIGURIA, ANEMIA	1	1	0	0		2295.52	234.76	227.39	259.16	451.24	2622.71	237.12				2 CHAD
P43	99	F	77	HEMICOLECTOMY	2019-03-26	RED	general and epidural	SEPSIS, SHOCK, ACUTE KIDNEY INJURY	1	1	1	1	112	4877.01	500.67	877.91	283.42	445.54	1760.05	911.68
P44	108	F	77	RECTOSIGMOIDECTOMY	2019-11-28	RED	general and epidural	HYPOTENSION, INFECTION, SHOCK, HYPOXEMIA	1	1	1	0		3032.79	339.25	313.99	570.19	951.55	427.07	1235.46
P45	90	M	56	RECTOSIGMOIDECTOMY	2019-05-23	ORANGE	general and epidural		1	0	0	0		1179.38	131.5	189.73	240.03	398.32	242.06	144.8
P46	96	M	66	RECTOSIGMOIDECTOMY	2019-06-16	ORANGE	general and subdural	URINARY RETENTION, ANASTOMOSIS DEHISCENCY	1	0	1	0		2257.12	174.63	190.13	622.9	980.65	1999.61	4283.13
P47	97	M	74	RECTOSIGMOIDECTOMY	2019-11-27	ORANGE	general and epidural		1	0	0	0		4156.15	246.35	253.52	812.14	1391.81	465.08	841.07				1 CHAD
p48	118	M	62	RECTOSIGMOIDECTOMY	2019-07-02	RED	general	INFECTION	1	0	1	0		3771.73	417.94	347.19	1042.84	1524.08	1223.68	1361.26
P49	124	M	82	RECTOSIGMOIDECTOMY	2019-10-23	ORANGE	general	HYPOXIA, INFECTION	1	0	1	0		1314.35	115.29	133.19	399.45	593.18	245.11	101067
P50	46	F	68	RECTOSIGMOIDECTOMY	2019-05-20	ORANGE	general		1	0	0	0		1685.72	293.09	269.71	333.07	597.57	290.81	127.09
P51	73	F	57	RECTOSIGMOIDECTOMY	2019-08-21	ORANGE	general and epidural	INFECTION	1	0	1	0		1723.45	148.07	183.08	456.65	649.41	583.42	2653.16
P52	4	M	76	RECTOSIGMOIDECTOMY	2020-02-06	RED	general and epidural	HYPOTENSION/KIDNEY DAMAGE/HYPOXEMIA/INFECTION	1	1	1	1		2443.02	339.06	332.25	564.29	922.63	654.53	454.47
P53	149	F	61	RECTOSIGMOIDECTOMY	2016-11-24	ORANGE	general		0	0	0	0		1095.89	65.93	63.27	254.51	405.53	92.57	101.32
P54	17	F	78	RECTOSIGMOIDECTOMY	2019-06-28	ORANGE	general and subdural	ACUTE KIDNEY INJURY	1	0	0	1		1125.69	120.71	169.82	150.42	283.74	1477.18	4546.65				1 CHAD
P55	188	F	79	RECTOSIGMOIDECTOMY	2016-06-30	RED	general and subdural	COLOSTOMY NECROSIS	0	0	0	0		2739.39	221.37	206.32	614.32	989.43	677.05	1500.61				1CHAD
P56	48	F	65	RECTOSIGMOIDECTOMY	05/092019	ORANGE	general and epidural	ACUTE KIDNEY INJURY	1	0	0	1		1122.39	74.54	98.86	346.09	521.91	683.22	91.41
P57	54	F	59	RECTOSIGMOIDECTOMY	2019-12-09	ORANGE	general and subdural	APONEUROSIS DEHISCENCE + THIN PERFORATION	1	0	1	0		3369.49	268.76	326.23	775.33	1309.12	634.97	1263.82
P58	284	F	78	RECTOSIGMOIDECTOMY	2016-06-16	RED	general and subdural	ACUTE KIDNEY INJURY, URINARY TRACT INFECTION, SHOCK, DEATH	0	1	1	1	13	2701.25	378.69	540.97	862.47	1343.96	318.1	410.81	13H
P59	312	F	73	RECTOSIGMOIDECTOMY	2016-11-10	ORANGE	general and subdural	HYPOTENSION	0	1	0	0		1867.54	85.71	82.25	301.69	535.26	5892.29	186.3
P60	98	F	92	RECTOSIGMOIDECTOMY	2019-07-15	RED	general and epidural		1	0	0	0		728.38	69.96	121.79	166.53	231.27	162.57	844
P61	157	M	60	RECTOSIGMOIDECTOMY	2016-11-01	ORANGE	general	HYPOXEMIA, INFECTION	0	0	1	0		893.97	80.31	72.3	234.2	416.81	166.41	115.5
P62	167	M	33	RECTOSIGMOIDECTOMY	2016-07-25	ORANGE	general	HYPOTENSION	0	1	0	0		1260.79	85.71	82.25	420.13	600.23	1205.93	554.32
P63	172	M	90	RECTOSIGMOIDECTOMY	2016-11-20	RED	general	HYPOXEMIA, INFECTION	0	0	1	0		1681.67	239.72	167.94	328.34	433.6	3304.9	1249.45
P64	178	M	72	RECTOSIGMOIDECTOMY	2016-06-01	ORANGE	general and subdural	HYPOTENSION	0	1	0	0		1027.65	90.5	67.74	284.72	417.87	983.79	252.71
P65	197	M	62	RECTOSIGMOIDECTOMY	2016-06-29	ORANGE	general and subdural		0	0	0	0		1861.61	54.76	79.88	207.78	335.33	92.29	2787.7
P66	49	M	71	RECTOSIGMOIDECTOMY	2019-08-08	ORANGE	general and epidural		1	0	0	0		977.77	67.94	92.53	215.08	374.86	248.79	269.97
P67	238	M	70	RECTOSIGMOIDECTOMY	2016-07-13	ORANGE	general		0	0	0	0		1267.09	60.53	53.31	258.63	435.43	2861.88	927.3
P68	249	M	65	RECTOSIGMOIDECTOMY	2016-06-22	ORANGE	general and subdural		0	0	0	0		1218.97	60.34	71.57	174.85	330.18	304.78	125.18
P69	298	M	71	RECTOSIGMOIDECTOMY	2016-06-13	ORANGE	general and subdural	HYPOXEMIA	0	0	0	0		1627.54	102.3	102.28	425.63	671.48	836.35	1284.13
P70	84	M	79	RECTOSIGMOIDECTOMY	2019-08-28	RED	general	HYPOTENSION	1	1	0	0		1757.35	99.9	109.54	461.64	697.35	857.96	2221.81
P71	115	F	55	RECTOSIGMOIDECTOMY	2019-09-16	ORANGE	general and epidural		1	0	0	0		1033.56	96.33	147.1	201.64	327.58	694.63	882.47
P72	116	M	71	RECTOSIGMOIDECTOMY	2019-08-08	ORANGE	general and epidural	HIGH RESPONSE ATRIAL FIBRILLATION, ACUTE KIDNEY INJURY, HYPOTENSION, DELIRIUM, HYPOXEMIA, CARDIAC ARREST	1	1	0	1	28	5571	688.9	764.31	954.88	1609.64	787.84	5588.3		14H
P73	162	F	81	RECTOSIGMOIDECTOMY	2016-02-17	RED	general	OLIGURIA, ACUTE KIDNEY INJURY, SEPSIS, SEPTIC SHOCK, HYPOXEMIA, DEATH	0	1	1	1	46	4433.59	501.83	715.14	778.24	1370.6	2147.64	2505.89	44H		2D
P74	220	F	76	RECTOSIGMOIDECTOMY	2016-05-12	RED	general	INFECTION	0	0	1	0		1439.15	59.34	56.94	405.76	627.89	482.52	999.22
P75	66	M	76	RECTOSIGMOIDECTOMY	2019-07-17	RED	general and epidural	DELIRIUM	1	0	0	0		1158.21	152.48	205.09	204.5	380.16	1662.62	1042.99
P76	83	F	61	RECTOSIGMOIDECTOMY	2019-02-27	ORANGE	general and epidural	HYPOTENSION	1	1	0	0		1499.74	163.46	206.74	280.12	467.13	272.56	2747
P77	134	M	70	RECTOSIGMOIDECTOMY	2016-08-11	ORANGE	general and subdural	HYPOTENSION, HYPOXEMIA	0	1	0	0		1213.14	52.74	50.62	302.68	451.09	129.47	100.11
P78	158	M	79	RECTOSIGMOIDECTOMY	2016-05-17	RED	general and epidural	HYPOXEMIA, ACUTE KIDNEY INJURY, SEPSIS, DELIRIUM, SHOCK	0	1	1	1	97	5375.6	639.9	964.42	470.63	836.53	820.04	1003.72		43H
P79	159	M	78	RECTOSIGMOIDECTOMY	2016-04-06	RED	general	ANEMIA, INFECTION, DELIRIUM, SHOCK	0	1	1	0	39	5354.82	499.76	647.6	790.56	1366.38	2480.31	700.12				3 CHAD
P80	263	M	80	RECTOSIGMOIDECTOMY	2016-04-04	RED	general	PNEUMONIA	0	0	1	0		1754.49	151.03	121.05	488.29	768.13	1701.96	2666.28
P81	272	M	72	RECTOSIGMOIDECTOMY	2016-03-09	ORANGE	general and subdural		0	0	0	0		1163.57	89.3	71.36	295.74	490.06	2706.88	3586.72
P82	278	M	70	RECTOSIGMOIDECTOMY	2016-04-20	ORANGE	general and epidural		0	0	0	0		1021.74	81.27	88.71	309.18	469.51	83.32	259.52
P83	102	M	72	RECTOSIGMOIDECTOMY	2019-05-15	ORANGE	general and epidural	ANEMIA, INFECTION, HYPOTENSION	1	1	1	0		2555.04	162.26	210.37	308.67	543.47	499.1	276.08				1 CHAD
P84	114	M	53	RECTOSIGMOIDECTOMY	2016-04-16	ORANGE	general and epidural	SEPSIS, HYPOTENSION, HYPOXEMIA, PNEUMONIA, ENTERAL FISTULA	0	1	1	0		3159.36	355.64	352.28	710.36	1321.67	1095.43	2127.84
P85	85	M	74	RECTOSIGMOIDECTOMY	2016-12-12	ORANGE	general	DELIRIUM, ANEMIA	0	0	0	0		977.18	85.71	82.25	247	402.11	2344.42	270.2				2 CHAD
P86	151	F	58	SIGMOIDECTOMY + COLOSTOMY	2016-06-04	RED	general	HYPOTENSION, SEPSIS	0	1	1	0	38	6919.38	1207.58	1065.43	1265.93	2417.24	246.08	1300.35		4H	17 D	3 CHAD
P87	150	M	63	SIGMOIDECTOMY	2016-06-30	RED	general	DYNAMIC ILEUS, HYPOXEMIA, ACUTE KIDNEY INJURY, DELIRIUM	0	1	1	1		4048.41	197.18	165.34	556.05	900.28	686.48	388.58
P88	195	M	71	RECTOSIGMOIDECTOMY	2020-02-11	ORANGE	general and epidural	HYPOXEMIA, SEPSIS, DELIRIUM, ARF, DEATH	1	1	1	1	228	10803.1	1060.49	2016.72	326.07	787.44	819.17	4634.6	44H	4H	1 D	2 CHAD
P89	177	F	58	SIGMOIDECTOMY	2016-02-18	ORANGE	general and subdural	HYPOTENSION, ACUTE KIDNEY INJURY, INFECTION	0	1	1	1		3139.75	399.55	306.32	744.02	1135.37	1040.88	787.12

## Sheet: Planilha1
RESPONSIBLE	CLEITON
Patient	121
SEX	F
AGE	73
SURGERY	HEMICOLECTOMY
DATE OF SURGERY	2019-08-07
EXCARE	orange
ANESTHESIA	general and epidural
COMPLICATIONS	OLIGURIA, HYPOTENSION WITH VASOPRESSOR, HYPOXEMIA
DATE				2019-08-07	2019-08-08	2019-08-08	2020-08-09	2019-08-10	2019-08-11	2019-08-12	2019-08-13	2019-08-13	2019-08-14	2019-08-15	2019-08-16	Costs Direct contact	Costs Indirect contact	COST CLASS
LOCATION				URPA	URPA	UTI	UTI	UTI	UTI	UTI	UTI	9N	9N	9N	9N
TCU				14.68	14.68	39.41	39.41	39.41	39.41	39.41	39.41	5.90927	5.90927	5.90927	5.90927
TIME HOURS SECTOR				5	8	16	24	24	24	24	13	11	24	24	12	5536.65		COST STRUCTURE
NEW COMPLICATION					OLIGURIA, HYPOTENSION WITH VASOPRESSOR, HYPOXEMIA		ACUTE LUNG INJURY, ACUTE CHRONIC KIDNEY DISEASE
	TCU	Average time Direct contact	Average time Indirect contact
ANESTHESIA	1.9	4	11.03	1	3											30.4	83.828	MEDICAL COST
TEAM	1.9	3.47	3.33		1		3	1	1	1	1		1	1		65.93	63.27	MEDICAL COST
NURSING	1	5.1	20	1	2	4	1	1	2	2	2	1	1	1		91.8	360	COST OF OTHER PROFESSIONALS
PHYSIOTHERAPY	0.99	2.87	2.85				2	1	1	2	1			1		22.7304	22.572	COST OF OTHER PROFESSIONALS
NURSING TECHNICIAN	0.59	3.14	2.97									10	12	12	3	68.5462	64.8351	COST OF OTHER PROFESSIONALS
BIP GENERAL SURGERY	1.9	3.47	3.33					1								6.593	6.327	MEDICAL COST
BIP CLINIC	1.9	7.57	4.75													0		MEDICAL COST
INTENSIVIST	1.9	19	38			5	3	2	2	2	1					541.5	1083	MEDICAL COST
FAST RESPONSE TEAM	1.9	7.57	4.75		1											14.383	9.025	COST OF OTHER PROFESSIONALS
NUTRITIONIST	0.94	4.5	8.88							1						4.23	8.3472	COST OF OTHER PROFESSIONALS
PSYCHOLOGY	0.94	18.8	9.4		1											17.672	8.836	COST OF OTHER PROFESSIONALS
SPEECH THERAPY	0.94	18.8	4.7													0		COST OF OTHER PROFESSIONALS
SOCIAL WORK	0.94	28.2	9.4													0		MEDICAL COST
MEDICAL CONSULTANCY	1.9	7.57	4.75				2			1	1		3	2	1	143.83	90.25	COST OF OTHER PROFESSIONALS
NURSING CONSULTANCY	1	5.1														0		EXAMS COST
ELECTROCARDIOGRAM			1													0		EXAMS COST
BED ULTRASOUND			1													0		EXAMS COST
TOMOGRAPHY (TYPE)			1													0		EXAMS COST
RESONANCE (TYPE)			1													0		EXAMS COST
ULTRASOUND (TYPE)			1													0		EXAMS COST
ECHOCARDIOGRAPHY			1				1									0		EXAMS COST
SCINTIGRAPHY			1													0		EXAMS COST
BLOOD DERIVATIVE RESERVE			1													0		EXAMS COST
THORACOCENTESIS			1													0		EXAMS COST
TRANSFUSION			1													0		EXAMS COST
MECHANICAL VENTILATION (HOURS)			1		3	16	23									0		EXAMS COST
HUDSON MASK (HOURS)			1													0		EXAMS COST
X-RAY (TYPE)			1		1		1									0		EXAMS COST
INVASIVE BLOOD PRESSURE			1													0		EXAMS COST
ACCESS CENTRAL			1				1									0		Ventilation COST
SCHILLEY			1				1									0		HUDSON MASK COST
SURGERY			1			LAPAROTOMY										0		EXAMS COST
CHANNEL EXCHANGE			1													0		COST MATERIALS
CABOING			1													0		MATERIALS COST
FIBROBRONCHOSCOPY			1													0		MATERIALS COST
ELECTROCRADIOGRAPHY			1													0		MATERIALS COST
BIPAP hours			1													0		EXAMS COST
DIGESTIVE ENDOSCOPY			1													0		EXAMS COST
OSTOMY - type			1													0		EXAMS COST
DIALYSIS (TYPE)			1				HEMO	HEMO	HEMO	HEMO						0
ANTIBIOTIC			1													0
RADIOPUNCTURE			1													0
CULTURES			1													0

## Sheet: Planilha2
RESPONSIBLE				CLEITON
Patient				71
SEX				M
AGE				93
SURGERY				HEMICOLECTOMY
DATE OF SURGERY				2019-06-24
EXCARE				red
ANESTHESIA				general and epidural
COMPLICATIONS				HYPOTENSION, INFECTION, SHOCK, Acute respiratory distress syndrome, DEATH
DATE				2019-06-24	2019-06-24	2019-06-25	2019-06-26	2019-06-27	2019-06-28	2019-06-29	2019-06-30	2019-06-30	2019-07-01	Costs Direct contact	Costs Indirect contact	COST CLASS
LOCATION				URPA	8N	8N	8N	8N	8N	8N	BC	UTI	UTI
TCU				14.68	5.76032	5.76032	5.76032	5.76032	5.76032	5.76032	149.11	39.41	39.41
TIME HOURS SECTOR				4	6	24	24	24	24	24	2	22	12	2422.68		COST STRUCTURE
NEW COMPLICATION									infection	HIGH RESPONSE Atrial Fibrillation	SEPTIC SHOCK, ACUTE CHRONIC KIDNEY INJURY	Acute respiratory distress syndrome	death
	TCU	Average time Direct contact	Average time Indirect contact
ANESTHESIA	1.9	4	11.03			1	1							15.2	41.914	MEDICAL COST
TEAM	1.9	3.47	3.33			2	2	2	2	2		2	1	85.709	82.251	MEDICAL COST
NURSING	1	5.1	20	1	1	1	1	1	5	4		1	2	86.7	340	COST OF OTHER PROFESSIONALS
PHYSIOTHERAPY	0.99	2.87	2.85											0	0	COST OF OTHER PROFESSIONALS
NURSING TECHNICIAN	0.59	3.14	2.97		7	14	23	10	14	12	1			150.061	141.936	COST OF OTHER PROFESSIONALS
BIP GENERAL SURGERY	1.9	3.47	3.33						1					6.593	6.327	MEDICAL COST
BIP CLINIC	1.9	7.57	4.75											0	0	MEDICAL COST
INTENSIVIST	1.9	19	38									7	1	288.8	577.6	MEDICAL COST
FAST RESPONSE TEAM	1.9	7.57	4.75		1					2	1			57.532	36.1	COST OF OTHER PROFESSIONALS
NUTRITIONIST	0.94	4.5	8.88				1		1					8.46	16.6944	COST OF OTHER PROFESSIONALS
PSYCHOLOGY	0.94	18.8	9.4											0	0	COST OF OTHER PROFESSIONALS
SPEECH THERAPY	0.94	18.8	4.7											0	0	COST OF OTHER PROFESSIONALS
SOCIAL WORK	0.94	28.2	9.4											0	0	MEDICAL COST
MEDICAL CONSULTANCY	1.9	7.57	4.75									2		28.766	18.05	COST OF OTHER PROFESSIONALS
NURSING CONSULTANCY	1	5.1	20											0	0	EXAMS COST
ELECTROCARDIOGRAM				1						1		1		0	0	EXAMS COST
BED ULTRASOUND																EXAMS COST
TOMOGRAPHY (TYPE)									1 ABDOME TOTAL							EXAMS COST
RESONANCE (TYPE)																EXAMS COST
ULTRASOUND (TYPE)																EXAMS COST
ECHOCARDIOGRAPHY																EXAMS COST
SCINTIGRAPHY																EXAMS COST
BLOOD DERIVATIVE RESERVE					2 CHADS											EXAMS COST
THORACOCENTESIS																EXAMS COST
TRANSFUSION																EXAMS COST
MECHANICAL VENTILATION (HOURS)												20	12			EXAMS COST
HUDSON MASK (HOURS)																EXAMS COST
X-RAY (TYPE)									1 TORAX			1 TORAX				EXAMS COST
INVASIVE BLOOD PRESSURE											1					EXAMS COST
ACCESS CENTRAL											1					Ventilation COST
SCHILLEY																HUDSON MASK COST
SURGERY												LAPAROTOMIA				EXAMS COST
CHANNEL EXCHANGE																COST MATERIALS
CABOING									1	2						MATERIALS COST
FIBROBRONCHOSCOPY																MATERIALS COST
ELECTROCRADIOGRAPHY																MATERIALS COST
BIPAP hours																EXAMS COST
DIGESTIVE ENDOSCOPY																EXAMS COST
OSTOMY - type																EXAMS COST
DIALYSIS (TYPE)
ANTIBIOTIC									CEFEPIME+METRONIDAZOL	CEFEPIME+METRONIDAZOL	CEFEPIME+METRONIDAZOL	CEFEPIME+METRONIDAZOL	CEFEPIME+METRONIDAZOL
RADIOPUNCTURE
CULTURES									2 HEMOCULTURA+UROCULTURA

## Sheet: Planilha3
RESPONSIBLE				CLEITON
Patient				112
SEX				F
AGE				61
SURGERY				HEMICOLECTOMY
DATE OF SURGERY				2019-06-26
EXCARE				orange
ANESTHESIA				general and epidural
COMPLICATIONS
DATE				2019-06-26	2019-06-26	2019-06-27	2019-06-28	2019-06-29	2019-06-30	2019-07-01	2019-07-02	2019-07-03	Costs Direct contact	Costs Indirect contact	COST CLASS
LOCATION				URPA	9N	9N	9N	9N	9N	9N	9N	9N
TCU				14.68	5.90927	5.90927	5.90927	5.90927	5.90927	5.90927	5.90927	5.90927
TIME HOURS SECTOR				5	6	24	24	24	24	24	24	8	1007.06		COST STRUCTURE
NEW COMPLICATION
	TCU	Average time Direct contact	Average time Indirect contact
ANESTHESIA	1.9	4	11.03	1		1	2						30.4	83.828	MEDICAL COST
TEAM	1.9	3.47	3.33			2	2	1	1	2	1	1	65.93	63.27	MEDICAL COST
NURSING	1	5.1	20	2	2	1	1	1	1	1	2	1	61.2	240	COST OF OTHER PROFESSIONALS
PHYSIOTHERAPY	0.99	2.87	2.85										0	0	COST OF OTHER PROFESSIONALS
NURSING TECHNICIAN	0.59	3.14	2.97		13	25	18	19	15	11	12	4	216.754	205.019	COST OF OTHER PROFESSIONALS
BIP GENERAL SURGERY	1.9	3.47	3.33										0	0	MEDICAL COST
BIP CLINIC	1.9	7.57	4.75										0	0	MEDICAL COST
INTENSIVIST	1.9	19	38										0	0	MEDICAL COST
FAST RESPONSE TEAM	1.9	7.57	4.75										0	0	COST OF OTHER PROFESSIONALS
NUTRITIONIST	0.94	4.5	8.88										0	0	COST OF OTHER PROFESSIONALS
PSYCHOLOGY	0.94	18.8	9.4										0	0	COST OF OTHER PROFESSIONALS
SPEECH THERAPY	0.94	18.8	4.7										0	0	COST OF OTHER PROFESSIONALS
SOCIAL WORK	0.94	28.2	9.4										0	0	MEDICAL COST
MEDICAL CONSULTANCY	1.9	7.57	4.75					1					14.383	9.025	COST OF OTHER PROFESSIONALS
NURSING CONSULTANCY	1	5.1	20										0	0	EXAMS COST
ELECTROCARDIOGRAM															EXAMS COST
BED ULTRASOUND															EXAMS COST
TOMOGRAPHY (TYPE)											ABDOMEN				EXAMS COST
RESONANCE (TYPE)															EXAMS COST
ULTRASOUND (TYPE)															EXAMS COST
ECHOCARDIOGRAPHY															EXAMS COST
SCINTIGRAPHY															EXAMS COST
BLOOD DERIVATIVE RESERVE				2											EXAMS COST
THORACOCENTESIS															EXAMS COST
TRANSFUSION															EXAMS COST
MECHANICAL VENTILATION (HOURS)															EXAMS COST
HUDSON MASK (HOURS)															EXAMS COST
X-RAY (TYPE)															EXAMS COST
INVASIVE BLOOD PRESSURE															EXAMS COST
ACCESS CENTRAL															Ventilation COST
SCHILLEY															HUDSON MASK COST
SURGERY															EXAMS COST
CHANNEL EXCHANGE															COST MATERIALS
CABOING															MATERIALS COST
FIBROBRONCHOSCOPY															MATERIALS COST
ELECTROCRADIOGRAPHY															MATERIALS COST
BIPAP hours															EXAMS COST
DIGESTIVE ENDOSCOPY															EXAMS COST
OSTOMY - type															EXAMS COST
DIALYSIS (TYPE)
ANTIBIOTIC
RADIOPUNCTURE
CULTURES

## Sheet: Planilha4
RESPONSIBLE				SABRINA
Patient				129
SEX				M
AGE				129
SURGERY				HEMICOLECTOMY
DATE OF SURGERY				2020-01-07	(07/01/2020)
EXCARE				red
ANESTHESIA				general and epidural
COMPLICATIONS
DATE				2020-01-07	2020-01-07	2020-01-08	2020-01-09	2020-01-10	2020-01-11	2020-01-12	Costs Direct contact	Costs Indirect contact	COST CLASS
LOCATION				URPA	8N	8N	8N	8N	8N	8N
TCU				14.68	5.76032	5.76032	5.76032	5.76032	5.76032	5.76032
TIME HOURS SECTOR				7	6	24	24	24	24	9	742.156		COST STRUCTURE
NEW COMPLICATION
	TCU	Average time Direct contact	Average time Indirect contact
ANESTHESIA	1.9	4	11.03	1		1	1				22.8	62.871	MEDICAL COST
TEAM	1.9	3.47	3.33			1	1	1	1	1	32.965	31.635	MEDICAL COST
NURSING	1	5.1	20	1	1	1	1	1	1		30.6	120	COST OF OTHER PROFESSIONALS
PHYSIOTHERAPY	0.99	2.87	2.85			1	1				5.6826	5.643	COST OF OTHER PROFESSIONALS
NURSING TECHNICIAN	0.59	3.14	2.97		6	12	11	12	9	1	94.4826	89.3673	COST OF OTHER PROFESSIONALS
BIP GENERAL SURGERY	1.9	3.47	3.33								0	0	MEDICAL COST
BIP CLINIC	1.9	7.57	4.75								0	0	MEDICAL COST
INTENSIVIST	1.9	19	38								0	0	MEDICAL COST
FAST RESPONSE TEAM	1.9	7.57	4.75								0	0	COST OF OTHER PROFESSIONALS
NUTRITIONIST	0.94	4.5	8.88			1	1	1			12.69	25.0416	COST OF OTHER PROFESSIONALS
PSYCHOLOGY	0.94	18.8	9.4								0	0	COST OF OTHER PROFESSIONALS
SPEECH THERAPY	0.94	18.8	4.7								0	0	COST OF OTHER PROFESSIONALS
SOCIAL WORK	0.94	28.2	9.4								0	0	MEDICAL COST
MEDICAL CONSULTANCY	1.9	7.57	4.75								0	0	COST OF OTHER PROFESSIONALS
NURSING CONSULTANCY	1	5.1									0	0	EXAMS COST
ELECTROCARDIOGRAM													EXAMS COST
BED ULTRASOUND													EXAMS COST
TOMOGRAPHY (TYPE)													EXAMS COST
RESONANCE (TYPE)													EXAMS COST
ULTRASOUND (TYPE)													EXAMS COST
ECHOCARDIOGRAPHY													EXAMS COST
SCINTIGRAPHY													EXAMS COST
BLOOD DERIVATIVE RESERVE													EXAMS COST
THORACOCENTESIS													EXAMS COST
TRANSFUSION													EXAMS COST
MECHANICAL VENTILATION (HOURS)													EXAMS COST
HUDSON MASK (HOURS)													EXAMS COST
X-RAY (TYPE)													EXAMS COST
INVASIVE BLOOD PRESSURE													EXAMS COST
ACCESS CENTRAL													Ventilation COST
SCHILLEY													HUDSON MASK COST
SURGERY													EXAMS COST
CHANNEL EXCHANGE													COST MATERIALS
CABOING													MATERIALS COST
FIBROBRONCHOSCOPY													MATERIALS COST
ELECTROCRADIOGRAPHY													MATERIALS COST
BIPAP hours													EXAMS COST
DIGESTIVE ENDOSCOPY													EXAMS COST
OSTOMY - type													EXAMS COST
DIALYSIS (TYPE)
ANTIBIOTIC
RADIOPUNCTURE
CULTURES

## Sheet: Planilha5
RESPONSIBLE				ROCHELLE
Patient				87
SEX				F
AGE				90
SURGERY				HEMICOLECTOMY
DATE OF SURGERY				2019-08-28
EXCARE				Red
ANESTHESIA				GENERAL
COMPLICATIONS					ANASTOMOSIS DEHISCENCE, REINTERVENTION, HYPOXEMIA, HYPOTENSION, SHOCK, OLIGURIA, ANEMIA, ACUTE LUNG EDEMA		ANASTOMOSIS DEHISCENCE, REINTERVENTION
DATE				2019-08-28	2019-08-29	2019-08-29	2019-08-30	2019-08-30	2019-08-30	2019-08-31	2019-08-31	2019-09-01	2019-09-02	2019-09-03	2019-09-03	2019-09-04	2019-09-05	2019-09-06	2019-09-07	2019-09-08	2019-09-08	2019-09-09	2019-09-10	2019-09-11	2019-09-12	2019-09-12	2019-09-13	2019-09-14	2019-09-15	2019-09-16	2019-09-17	2019-09-18	2019-09-19	2019-09-20	2019-09-21	2019-09-22	2019-09-23	2019-09-24	2019-09-25	2019-09-26	2019-09-27	2019-09-28	2019-09-29	2019-09-30	2019-10-01	2019-10-02	2019-10-03	2019-10-04	2019-10-05
LOCATION				URPA	URPA	8S	8S	BC	URPA	URPA	9N	9N	9N	9N	7N	7N	7N	7N	7N	7N	BC	UTI SR	UTI SR	UTI SR	UTI SR	7N	7N	7N	7N	7N	7N	7N	7N	7N	7N	7N	7N	7N	7N	7N	7N	7N	7N	7N	7N	7N	7N	7N	7N
TCU				14.68	14.68	11.1981	11.1981	149.11	14.68	14.68	5.90927	5.91	5.91	5.91	8.21643	8.21643	8.21643	8.21643	8.21643	8.21643	149.11	39.41	39.41	39.41	39.41	8.21643	8.22	8.22	8.22	8.22	8.22	8.22	8.22	8.22	8.22	8.22	8.22	8.22	8.22	8.22	8.22	8.22	8.22	8.22	8.22	8.22	8.22	8.22	8.22
TIME HOURS SECTOR				4	16	8	10	3	11	10	14	24	24	18	6	24	24	24	24	21	3	24	24	24	16	8	24	24	24	24	24	24	24	24	24	24	24	24	24	24	24	24	24	24	24	24	24	24	24
NEW COMPLICATION									HIPOXEMIA, HIPOTENSÃO				DESSATURAÇÃO, GATILHO TRR		DESSATURAÇÃO				HIPOTENSÃO	DESABAMENTO DE COLOSTOMIA		CHOQUE, OLIGÚRIA										PNEUMONIA													EAP PÓS CHAD
	TCU	Average time Direct contact	Average time Indirect contact
ANESTHESIA	1.9	4	11.03				1		1													1	1
TEAM	1.9	3.47	3.33		1		2			1		2	1	2		2	2	2	2	2		3	2	2	2		4	2	3	2	2	3	2	1	1	1	1	1	2	2	1	2	2	1	1	1	2	1	1
NURSING	1	5.1	20	1	1	2		2	1	2	1	2	2	2	1	2	3	2	1	2	1	2	1	1	2	1	1	3		2	3	2	3	1		1	1	1	1	1		1	1	1	1	1	1	1
PHYSIOTHERAPY	0.99	2.87	2.85										1	1		1	1	1				2	1	3	1	1	1	1	1	1	1	1	1	1	1	1	1	1	1	1	1	1		1	1	1	1	1
NURSING TECHNICIAN	0.59	3.14	2.97			8	7				10	15	16	10	8	11	12	12	11	10						4	18	8	11	18	15	15	17	18	17	16	21	16	19	15	10	19	11	13	12	8	12	16	11
BIP GENERAL SURGERY	1.9	3.47	3.33										1
BIP CLINIC	1.9	7.57	4.75												1				1	1																									1
INTENSIVIST	1.9	19	38																			3	2	3
FAST RESPONSE TEAM	1.9	7.57	4.75										1																																2
NUTRITIONIST	0.94	4.5	8.88				1											1					1								1	1		1					1	1	1					1	1
PSYCHOLOGY	0.94	18.8	9.4																																											1	1	1
SPEECH THERAPY	0.94	18.8	4.7
SOCIAL WORK	0.94	28.2	9.4																											1
MEDICAL CONSULTANCY	1.9	7.57	4.75														1	1				1										1
NURSING CONSULTANCY	1	5.1	20										1					1																							1
ELECTROCARDIOGRAM
BED ULTRASOUND
TOMOGRAPHY (TYPE)
RESONANCE (TYPE)																				ABDOME E TÓRAX																			ABDOME							ABDOME
ULTRASOUND (TYPE)																														ABDOME SUPERIOR
ECHOCARDIOGRAPHY
SCINTIGRAPHY
BLOOD DERIVATIVE RESERVE
THORACOCENTESIS							2													2
TRANSFUSION
MECHANICAL VENTILATION (HOURS)																					1						1																	1
HUDSON MASK (HOURS)																						1
X-RAY (TYPE)
INVASIVE BLOOD PRESSURE													TÓRAX									TÓRAX		TÓRAX, 2 ABDOME								TÓRAX													TÓRAX
ACCESS CENTRAL
SCHILLEY
SURGERY
CHANNEL EXCHANGE							LAPAROTOMIA													LAPAROTOMIA
CABOING
FIBROBRONCHOSCOPY																	SVA	SVA	SVA (2)	SVA	SVD + SNE		SVA							SVA	SVA	SVA	SVA				SVD										SVD
ELECTROCRADIOGRAPHY
BIPAP hours
DIGESTIVE ENDOSCOPY
OSTOMY - type
DIALYSIS (TYPE)
ANTIBIOTIC
RADIOPUNCTURE							CEFEPIME + METRONIDAZOL	CEFEPIME + METRONIDAZOL	CEFEPIME + METRONIDAZOL	CEFEPIME + METRONIDAZOL	CEFEPIME + METRONIDAZOL	CEFEPIME + METRONIDAZOL	CEFEPIME + METRONIDAZOL	CEFEPIME + METRONIDAZOL	CEFEPIME + METRONIDAZOL	CEFEPIME + METRONIDAZOL	CEFEPIME + METRONIDAZOL	CEFEPIME + METRONIDAZOL	CEFEPIME + METRONIDAZOL	CEFEPIME + METRONIDAZOL + MEROPENEM	MEROPENEM	MEROPENEM + AMPICILINA	MEROPENEM + AMPICILINA	MEROPENEM + AMPICILINA	MEROPENEM + AMPICILINA	MEROPENEM + AMPICILINA	MEROPENEM + AMPICILINA	MEROPENEM + AMPICILINA	MEROPENEM + AMPICILINA	MEROPENEM + AMPICILINA	MEROPENEM + AMPICILINA	MEROPENEM + AMICACINA + VANCOMICINA	MEROPENEM + AMICACINA + VANCOMICINA	MEROPENEM + AMICACINA + VANCOMICINA	MEROPENEM + AMICACINA + VANCOMICINA	MEROPENEM + AMICACINA + VANCOMICINA	MEROPENEM + AMICACINA + VANCOMICINA	MEROPENEM + AMICACINA + VANCOMICINA	MEROPENEM + AMICACINA + VANCOMICINA	MEROPENEM + AMICACINA + VANCOMICINA	MEROPENEM + AMICACINA + VANCOMICINA	MEROPENEM + AMICACINA + VANCOMICINA	MEROPENEM + AMICACINA + VANCOMICINA	MEROPENEM + AMICACINA + VANCOMICINA	MEROPENEM + AMICACINA + VANCOMICINA	MEROPENEM + AMICACINA + VANCOMICINA	MEROPENEM + AMICACINA + VANCOMICINA	MEROPENEM + AMICACINA + VANCOMICINA	MEROPENEM + AMICACINA + VANCOMICINA
CULTURES																																	DERRAME PLEURAL								ABDOME GUIADA POR ECO
																				HEMOCULTURA + UCA		BACTERIOLÓGICO ASCITE					UCA					UCA + HEMOCULTURA + ESCARRO	DERRAME PLEURAL
[truncated: 13 more columns]

## Sheet: Planilha6
RESPONSIBLE				ROCHELLE
Patient				20
SEX				M
AGE				58
SURGERY				HEMICOLECTOMY
DATE OF SURGERY				2019-12-11
EXCARE				ORANGE
ANESTHESIA				GENERAL AND EPIDURAL
COMPLICATIONS
DATE				2019-12-11	2019-12-11	2019-12-12	2019-12-13	2019-12-14	2019-12-15	2019-12-16	2019-12-17	2019-12-18	2019-12-19	2019-12-20	Costs Direct contact	Costs Indirect contact	COST CLASS
LOCATION				URPA	8S	8S	8S	8S	8S	8S	8S	8S	8S	8S
TCU				14.68	11.1981	11.1981	11.1981	11.1981	11.1981	11.1981	11.1981	11.1981	11.1981	11.1981
TIME HOURS SECTOR				3	6	24	24	24	24	24	24	24	24	11	2384.44		COST STRUCTURE
NEW COMPLICATION
	TCU	Average time Direct contact	Average time Indirect contact
ANESTHESIA	1.9	4	11.03	1		1									15.2	41.914	MEDICAL COST
TEAM	1.9	3.47	3.33			1	1	1	1	1	1	1	1	1	59.337	56.943	MEDICAL COST
NURSING	1	5.1	20	1	1	1	3	1	1	4	2	2	1	1	91.8	360	COST OF OTHER PROFESSIONALS
PHYSIOTHERAPY	0.99	2.87	2.85												0	0	COST OF OTHER PROFESSIONALS
NURSING TECHNICIAN	0.59	3.14	2.97		6	18	14	12	22	19	11	16	11	4	246.396	233.056	COST OF OTHER PROFESSIONALS
BIP GENERAL SURGERY	1.9	3.47	3.33												0	0	MEDICAL COST
BIP CLINIC	1.9	7.57	4.75							1					14.383	9.025	MEDICAL COST
INTENSIVIST	1.9	19	38												0	0	MEDICAL COST
FAST RESPONSE TEAM	1.9	7.57	4.75												0	0	COST OF OTHER PROFESSIONALS
NUTRITIONIST	0.94	4.5	8.88			1						1		1	12.69	25.0416	COST OF OTHER PROFESSIONALS
PSYCHOLOGY	0.94	18.8	9.4												0	0	COST OF OTHER PROFESSIONALS
SPEECH THERAPY	0.94	18.8	4.7												0	0	COST OF OTHER PROFESSIONALS
SOCIAL WORK	0.94	28.2	9.4												0	0	MEDICAL COST
MEDICAL CONSULTANCY	1.9	7.57	4.75			1	2	1	1	2	2	3	1	2	215.745	135.375	COST OF OTHER PROFESSIONALS
NURSING CONSULTANCY	1	5.1	20									1			5.1	20	EXAMS COST
ELECTROCARDIOGRAM																	EXAMS COST
BED ULTRASOUND																	EXAMS COST
TOMOGRAPHY (TYPE)																	EXAMS COST
RESONANCE (TYPE)																	EXAMS COST
ULTRASOUND (TYPE)										ECODOPPLER RIM TRANSPLANTADO							EXAMS COST
ECHOCARDIOGRAPHY																	EXAMS COST
SCINTIGRAPHY																	EXAMS COST
BLOOD DERIVATIVE RESERVE																	EXAMS COST
THORACOCENTESIS																	EXAMS COST
TRANSFUSION																	EXAMS COST
MECHANICAL VENTILATION (HOURS)																	EXAMS COST
HUDSON MASK (HOURS)																	EXAMS COST
X-RAY (TYPE)										ABDOME							EXAMS COST
INVASIVE BLOOD PRESSURE																	EXAMS COST
ACCESS CENTRAL																	Ventilation COST
SCHILLEY																	HUDSON MASK COST
SURGERY																	EXAMS COST
CHANNEL EXCHANGE																	COST MATERIALS
CABOING										SNG							MATERIALS COST
FIBROBRONCHOSCOPY																	MATERIALS COST
ELECTROCRADIOGRAPHY																	MATERIALS COST
BIPAP hours																	EXAMS COST
DIGESTIVE ENDOSCOPY																	EXAMS COST
OSTOMY - type																	EXAMS COST
DIALYSIS (TYPE)
ANTIBIOTIC				CEFOXITINA	CEFOXITINA	CEFOXITINA	CEFOXITINA	CEFOXITINA	CEFOXITINA	CEFOXITINA
RADIOPUNCTURE
CULTURES
										2

## Sheet: Planilha7
RESPONSIBLE				Cleiton
Patient				45
SEX				F
AGE				69
SURGERY				HEMICOLECTOMY
DATE OF SURGERY				2019-05-06
EXCARE				ORANGE
ANESTHESIA				general and subdural
COMPLICATIONS				HYPOXEMIA
DATE				2019-05-06	2019-05-06	2019-05-07	2019-05-08	2019-05-09	2019-05-10	2019-05-11	2019-05-12	2019-05-13	Costs Direct contact	Costs Indirect contact	COST CLASS
LOCATION				URPA	9N	9N	9N	9N	9N	9N	9N	9N
TCU				14.68	5.90927	5.90927	5.90927	5.90927	5.90927	5.90927	5.90927	5.90927
TIME HOURS SECTOR				5	6	24	24	24	24	24	24	13	1036.61		COST STRUCTURE
NEW COMPLICATION						HIPOXEMIA		TAQUIPNEIA
	TCU	Average time Direct contact	Average time Indirect contact
ANESTHESIA	1.9	4	11.03	1		1	1						22.8	62.871	MEDICAL COST
TEAM	1.9	3.47	3.33			2	2	2	1	2	1	1	72.523	69.597	MEDICAL COST
NURSING	1	5.1	20	1	1	2	3	1	1	1	2	2	71.4	280	COST OF OTHER PROFESSIONALS
PHYSIOTHERAPY	0.99	2.87	2.85					1	1		1		8.5239	8.4645	COST OF OTHER PROFESSIONALS
NURSING TECHNICIAN	0.59	3.14	2.97		6	16	15	12	13	14	11	4	168.587	159.459	COST OF OTHER PROFESSIONALS
BIP GENERAL SURGERY	1.9	3.47	3.33										0	0	MEDICAL COST
BIP CLINIC	1.9	7.57	4.75										0	0	MEDICAL COST
INTENSIVIST	1.9	19	38										0	0	MEDICAL COST
FAST RESPONSE TEAM	1.9	7.57	4.75										0	0	COST OF OTHER PROFESSIONALS
NUTRITIONIST	0.94	4.5	8.88								1		4.23	8.3472	COST OF OTHER PROFESSIONALS
PSYCHOLOGY	0.94	18.8	9.4										0	0	COST OF OTHER PROFESSIONALS
SPEECH THERAPY	0.94	18.8	4.7										0	0	COST OF OTHER PROFESSIONALS
SOCIAL WORK	0.94	28.2	9.4										0	0	MEDICAL COST
MEDICAL CONSULTANCY	1.9	7.57	4.75										0	0	COST OF OTHER PROFESSIONALS
NURSING CONSULTANCY	1	5.1	20				1				1	1	15.3	60	EXAMS COST
ELECTROCARDIOGRAM															EXAMS COST
BED ULTRASOUND															EXAMS COST
TOMOGRAPHY (TYPE)															EXAMS COST
RESONANCE (TYPE)															EXAMS COST
ULTRASOUND (TYPE)															EXAMS COST
ECHOCARDIOGRAPHY															EXAMS COST
SCINTIGRAPHY															EXAMS COST
BLOOD DERIVATIVE RESERVE															EXAMS COST
THORACOCENTESIS															EXAMS COST
TRANSFUSION															EXAMS COST
MECHANICAL VENTILATION (HOURS)															EXAMS COST
HUDSON MASK (HOURS)															EXAMS COST
X-RAY (TYPE)								1 TORAX							EXAMS COST
INVASIVE BLOOD PRESSURE															EXAMS COST
ACCESS CENTRAL															Ventilation COST
SCHILLEY															HUDSON MASK COST
SURGERY															EXAMS COST
CHANNEL EXCHANGE															COST MATERIALS
CABOING															MATERIALS COST
FIBROBRONCHOSCOPY															MATERIALS COST
ELECTROCRADIOGRAPHY															MATERIALS COST
BIPAP hours															EXAMS COST
DIGESTIVE ENDOSCOPY															EXAMS COST
OSTOMY - type															EXAMS COST
DIALYSIS (TYPE)
ANTIBIOTIC
RADIOPUNCTURE
CULTURES

## Sheet: Planilha8
RESPONSIBLE				CLEITON
Patient				19
SEX				M
AGE				77
SURGERY				HEMICOLECTOMY
DATE OF SURGERY				2019-05-16
EXCARE				red
ANESTHESIA				general and epidural
COMPLICATIONS				DELIRIUM, INFECTION
DATE				2019-05-16	2019-05-17	2019-05-17	2019-05-18	2019-05-19	2019-05-20	2019-05-21	2019-05-22	2019-05-23	2019-05-24	25/050/2019	2019-05-26	2019-05-27	2019-05-28	2019-05-29	2019-05-30	2019-05-31	Costs Direct contact	Costs Indirect contact	COST CLASS
LOCATION				URPA	URPA	8N	8N	8N	8N	8N	8N	8N	8N	8N	8N	8N	8N	8N	8N	8N
TCU				14.68	14.68	5.76032	5.76032	5.76032	5.76032	5.76032	5.76032	5.76032	5.76032	5.76032	5.76032	5.76032	5.76032	5.76032	5.76032	5.76032
TIME HOURS SECTOR				5	12	12	24	24	24	24	24	24	24	24	24	24	24	24	24	11	2179.27		COST STRUCTURE
NEW COMPLICATION					DELIRIUM			CRISE HIPERTENSIVA / DELIRIUM	DISTENSÃO ABDOMINAL /. DELIRIUM							INFECÇÃO FO
	TCU	Average time Direct contact	Average time Indirect contact
ANESTHESIA	1.9	4	11.03	1		1	1														22.8	62.871	MEDICAL COST
TEAM	1.9	3.47	3.33		1		1	1	1	1	1	1	1	1	1	2	1	1	1	1	105.488	101.232	MEDICAL COST
NURSING	1	5.1	20	2	1	1	1	2	1	1	1	1	1	1	1	3	4	1	1	1	122.4	480	COST OF OTHER PROFESSIONALS
PHYSIOTHERAPY	0.99	2.87	2.85			1	1		1	1	1	1	1				1	1	1		28.413	28.215	COST OF OTHER PROFESSIONALS
NURSING TECHNICIAN	0.59	3.14	2.97			8	16	20	14	16	14	16	15	12	10	17	19	14	11	3	379.783	359.221	COST OF OTHER PROFESSIONALS
BIP GENERAL SURGERY	1.9	3.47	3.33					3	1												26.372	25.308	MEDICAL COST
BIP CLINIC	1.9	7.57	4.75																		0	0	MEDICAL COST
INTENSIVIST	1.9	19	38																		0	0	MEDICAL COST
FAST RESPONSE TEAM	1.9	7.57	4.75																		0	0	COST OF OTHER PROFESSIONALS
NUTRITIONIST	0.94	4.5	8.88														1				4.23	8.3472	COST OF OTHER PROFESSIONALS
PSYCHOLOGY	0.94	18.8	9.4																		0	0	COST OF OTHER PROFESSIONALS
SPEECH THERAPY	0.94	18.8	4.7																		0	0	COST OF OTHER PROFESSIONALS
SOCIAL WORK	0.94	28.2	9.4																		0	0	MEDICAL COST
MEDICAL CONSULTANCY	1.9	7.57	4.75							1 MEI											0	0	COST OF OTHER PROFESSIONALS
NURSING CONSULTANCY	1	5.1	20																		0	0	EXAMS COST
ELECTROCARDIOGRAM																							EXAMS COST
BED ULTRASOUND																							EXAMS COST
TOMOGRAPHY (TYPE)											ABDOMEN					ABDOMEN							EXAMS COST
RESONANCE (TYPE)																							EXAMS COST
ULTRASOUND (TYPE)																							EXAMS COST
ECHOCARDIOGRAPHY																							EXAMS COST
SCINTIGRAPHY																							EXAMS COST
BLOOD DERIVATIVE RESERVE																							EXAMS COST
THORACOCENTESIS																							EXAMS COST
TRANSFUSION																							EXAMS COST
MECHANICAL VENTILATION (HOURS)																							EXAMS COST
HUDSON MASK (HOURS)																							EXAMS COST
X-RAY (TYPE)																							EXAMS COST
INVASIVE BLOOD PRESSURE																							EXAMS COST
ACCESS CENTRAL																							Ventilation COST
SCHILLEY																							HUDSON MASK COST
SURGERY																							EXAMS COST
CHANNEL EXCHANGE																							COST MATERIALS
CABOING																							MATERIALS COST
FIBROBRONCHOSCOPY																							MATERIALS COST
ELECTROCRADIOGRAPHY																							MATERIALS COST
BIPAP hours																							EXAMS COST
DIGESTIVE ENDOSCOPY																							EXAMS COST
OSTOMY - type																							EXAMS COST
DIALYSIS (TYPE)
ANTIBIOTIC																AMOXI+CLAV	AMOXI+CLAV	AMOXI+CLAV	AMOXI+CLAV	AMOXI+CLAV
RADIOPUNCTURE																	PUNÇÃO ABDOMINAL (LIQUIDO LIVRE)
CULTURES

[truncated: 79 more sheets: Planilha9, Planilha10, Planilha11, Planilha12, Planilha13, Planilha14, Planilha15, Planilha16, Planilha17, Planilha18, Planilha20, Planilha21, Planilha22, Planilha23, Planilha24, Planilha25, Planilha26, Planilha27, Planilha28, Planilha29 …]
